# Supplementary material for: Proteomic analysis reveals a biosignature of decreased synaptic protein in cerebrospinal fluid of major depressive disorder
Source: Transl Psychiatry. 2020 May 12;10:144. doi: 10.1038/s41398-020-0825-7 (PMC7217933; doi:10.1038/s41398-020-0825-7)
Supplement: Supplementary file 2 — Supplementary-Table-7 [file 41398_2020_825_MOESM2_ESM.xlsx]

## Sheet: MDD-CON
Student's T-test Significant MDD_CONMDD vs Con FDR	Student's T-test significant	-Log Student's T-test p-value MDD_CONMDD vs Con FDR	Student's T-test q-value MDD_CONMDD vs Con FDR	Student's T-test Difference MDD_CONMDD vs Con FDR	Student's T-test Test statistic MDD_CONMDD vs Con FDR	Protein names	Gene names
+	MDD_CON	4.22151	0.016	-1.12437	-4.94602	Protein wntless homolog	WLS
+	MDD_CON	1.99741	0.0456691	-1.10645	-2.91791	Dynamin-1	DNM1
+	MDD_CON	4.67274	0.004	-0.954553	-5.26555	Somatostatin;Somatostatin-28;Somatostatin-14	SST
+	MDD_CON	4.20425	0.0133333	-0.910957	-4.83939	Neuronal pentraxin receptor	NPTXR
+	MDD_CON	2.95819	0.0296842	-0.870326	-3.70693	Mesothelin;Megakaryocyte-potentiating factor;Mesothelin, cleaved form	MSLN
+	MDD_CON	2.90743	0.0264348	-0.854447	-3.75817	Glutamate receptor 4	GRIA4
+	MDD_CON	3.93652	0.017	-0.836664	-4.59693	Neurexophilin-1	NXPH1
+	MDD_CON	3.01912	0.0277647	-0.833523	-3.76297	Neurosecretory protein VGF;Neuroendocrine regulatory peptide-1;Neuroendocrine regulatory peptide-2;Antimicrobial peptide VGF[554-577]	VGF
+	MDD_CON	2.393	0.0382373	-0.810012	-3.2681	SLIT and NTRK-like protein 4	SLITRK4
+	MDD_CON	2.36384	0.038	-0.809607	-3.18045	Lysosome-associated membrane glycoprotein 2	LAMP2
+	MDD_CON	2.21793	0.0438095	-0.777318	-3.01038	SLIT and NTRK-like protein 1	SLITRK1
+	MDD_CON	3.74277	0.0184	-0.773597	-4.42157	Neuronal pentraxin-2	NPTX2
+	MDD_CON	2.28275	0.0423562	-0.741216	-3.07294	Chromogranin-A;Vasostatin-1;Vasostatin-2;EA-92;ES-43;Pancreastatin;SS-18;WA-8;WE-14;LF-19;AL-11;GV-19;GR-44;ER-37	CHGA
+	MDD_CON	2.72788	0.0316	-0.716338	-3.49372	Guanine deaminase	GDA
+	MDD_CON	2.18278	0.0413469	-0.712534	-3.00196	Lymphocyte antigen 6H	LY6H
+	MDD_CON	2.23999	0.0424691	-0.707968	-3.03172	N(G),N(G)-dimethylarginine dimethylaminohydrolase 1	DDAH1
+	MDD_CON	3.35902	0.0204	-0.706815	-4.07352	Neuroserpin	SERPINI1
+	MDD_CON	3.02513	0.029	-0.687951	-3.76849	V-type proton ATPase subunit S1	ATP6AP1
+	MDD_CON	3.14087	0.0226667	-0.687088	-3.87456	Ubiquitin-60S ribosomal protein L40;Ubiquitin;60S ribosomal protein L40;Ubiquitin-40S ribosomal protein S27a;Ubiquitin;40S ribosomal protein S27a;Polyubiquitin-B;Ubiquitin;Polyubiquitin-C;Ubiquitin	UBA52;RPS27A;UBB;UBC
+	MDD_CON	2.5536	0.0331304	-0.680704	-3.36499	Prepronociceptin;Neuropeptide 1;Nociceptin;Neuropeptide 2	PNOC
+	MDD_CON	3.57763	0.0182857	-0.671902	-4.27199	Peroxiredoxin-2	PRDX2
+	MDD_CON	3.68633	0.0166667	-0.665842	-4.37047	Neuronal pentraxin-1	NPTX1
+	MDD_CON	3.22654	0.022	-0.664868	-3.95284	Calmodulin	CALM1
+	MDD_CON	3.5565	0.0165	-0.661429	-4.25284	Leucine-rich repeat and immunoglobulin-like domain-containing nogo receptor-interacting protein 1	LINGO1
+	MDD_CON	2.67801	0.0313143	-0.640582	-3.44721	Syntaxin-12	STX12
+	MDD_CON	2.38572	0.0375738	-0.639851	-3.17156	Cadherin-13	CDH13
+	MDD_CON	2.95265	0.0272381	-0.638988	-3.70183	Secretogranin-2;Secretoneurin	SCG2
+	MDD_CON	2.82741	0.0306667	-0.636773	-3.58616	Tyrosine-protein phosphatase non-receptor type substrate 1;Signal-regulatory protein beta-1 isoform 3	SIRPA;SIRPB1
+	MDD_CON	3.42759	0.0195556	-0.635394	-4.13585	Amyloid beta A4 protein;N-APP;Soluble APP-alpha;Soluble APP-beta;C99;Beta-amyloid protein 42;Beta-amyloid protein 40;C83;P3(42);P3(40);C80;Gamma-secretase C-terminal fragment 59;Gamma-secretase C-terminal fragment 57;Gamma-secretase C-terminal fragment 50;C31	APP
+	MDD_CON	2.9645	0.0313333	-0.631533	-3.71274	Alpha-mannosidase 2x	MAN2A2
+	MDD_CON	2.25509	0.0438947	-0.629196	-3.0463	GDNF family receptor alpha-2	GFRA2
+	MDD_CON	2.03933	0.0437846	-0.619862	-2.83585	Pro-neuropeptide Y;Neuropeptide Y;C-flanking peptide of NPY	NPY
+	MDD_CON	2.49368	0.0365833	-0.610584	-3.27404	Cocaine- and amphetamine-regulated transcript protein;CART(1-39);CART(42-89)	CARTPT
+	MDD_CON	3.18139	0.022	-0.609318	-3.91161	Oligodendrocyte-myelin glycoprotein	OMG
+	MDD_CON	2.26051	0.0443243	-0.605229	-3.132	Transmembrane protein 132B	TMEM132B
+	MDD_CON	2.95453	0.0284	-0.602314	-3.70356	Protocadherin gamma-C5	PCDHGC5
+	MDD_CON	1.95869	0.0474324	-0.601969	-2.80243	Creatine kinase B-type	CKB
+	MDD_CON	3.21469	0.0209231	-0.599898	-3.94202	Receptor-type tyrosine-protein phosphatase-like N	PTPRN
+	MDD_CON	2.19465	0.0421505	-0.593484	-3.00017	Adherens junction-associated protein 1	AJAP1
+	MDD_CON	2.19574	0.0429451	-0.588131	-2.98889	Cerebellin-4	CBLN4
+	MDD_CON	2.73281	0.0321379	-0.58684	-3.49831	Neurexin-3	NRXN3
+	MDD_CON	2.32777	0.0402388	-0.583709	-3.11617	Hyaluronan and proteoglycan link protein 4	HAPLN4
+	MDD_CON	2.80407	0.03	-0.583433	-3.56453	Follistatin-related protein 4	FSTL4
+	MDD_CON	2.10856	0.0436364	-0.578039	-2.90391	Ephrin type-B receptor 2	EPHB2
+	MDD_CON	1.9033	0.0497888	-0.575099	-2.70045	CD59 glycoprotein	CD59
+	MDD_CON	2.30485	0.0407887	-0.574004	-3.09418	Aspartate aminotransferase, cytoplasmic	GOT1
+	MDD_CON	2.20794	0.043908	-0.571128	-3.00071	V-set and transmembrane domain-containing protein 2B	VSTM2B
+	MDD_CON	2.23083	0.042506	-0.569414	-3.14728	Glycoprotein integral membrane protein 1	GINM1
+	MDD_CON	2.25393	0.0435844	-0.565416	-3.04517	Receptor-type tyrosine-protein phosphatase N2	PTPRN2
+	MDD_CON	2.42314	0.0394717	-0.565232	-3.20718	Transaldolase	TALDO1
+	MDD_CON	2.55676	0.0335111	-0.562157	-3.33354	Reticulon-4 receptor-like 2	RTN4RL2
+	MDD_CON	2.41869	0.038	-0.561005	-3.38057	Peroxiredoxin-6	PRDX6
+	MDD_CON	2.67411	0.0312222	-0.560269	-3.44357	ProSAAS;KEP;Big SAAS;Little SAAS;Big PEN-LEN;PEN;Little LEN;Big LEN	PCSK1N
+	MDD_CON	2.64583	0.0325405	-0.5598	-3.41714	UPF0606 protein KIAA1549L	KIAA1549L
+	MDD_CON	2.09767	0.0431228	-0.557845	-2.89324	Ganglioside GM2 activator;Ganglioside GM2 activator isoform short	GM2A
+	MDD_CON	2.71333	0.0298182	-0.556481	-3.48016	Calsyntenin-1;Soluble Alc-alpha;CTF1-alpha	CLSTN1
+	MDD_CON	2.59783	0.0326829	-0.556237	-3.37215	Neuroendocrine protein 7B2;N-terminal peptide;C-terminal peptide	SCG5
+	MDD_CON	2.2034	0.0436818	-0.555907	-2.99631	Voltage-dependent calcium channel subunit alpha-2/delta-1;Voltage-dependent calcium channel subunit alpha-2-1;Voltage-dependent calcium channel subunit delta-1	CACNA2D1
+	MDD_CON	2.19918	0.0431556	-0.554984	-2.99222	Cystatin-C	CST3
+	MDD_CON	3.24801	0.0225455	-0.554646	-3.97242	Protocadherin-9	PCDH9
+	MDD_CON	2.16386	0.0417255	-0.551976	-2.9579	Matrix metalloproteinase-17	MMP17
+	MDD_CON	2.80167	0.0288889	-0.551103	-3.56229	Receptor-type tyrosine-protein phosphatase gamma	PTPRG
+	MDD_CON	2.80838	0.03056	-0.55064	-3.56852	Iduronate 2-sulfatase;Iduronate 2-sulfatase 42 kDa chain;Iduronate 2-sulfatase 14 kDa chain	IDS
+	MDD_CON	2.23718	0.0420488	-0.548571	-3.02901	Secretogranin-3	SCG3
+	MDD_CON	2.59573	0.032	-0.547964	-3.37018	Peptidyl-glycine alpha-amidating monooxygenase;Peptidylglycine alpha-hydroxylating monooxygenase;Peptidyl-alpha-hydroxyglycine alpha-amidating lyase	PAM
+	MDD_CON	2.21722	0.0434353	-0.545054	-3.0097	Elastin	ELN
+	MDD_CON	2.64482	0.0318947	-0.540853	-3.41619	Peroxiredoxin-1	PRDX1
+	MDD_CON	2.243	0.0428	-0.539171	-3.03463	Thioredoxin	TXN
+	MDD_CON	2.56918	0.0330909	-0.53342	-3.34523	Neural cell adhesion molecule 2	NCAM2
+	MDD_CON	2.00743	0.0455294	-0.533289	-2.8043	Protein FAM19A2	FAM19A2
+	MDD_CON	2.43579	0.04024	-0.528155	-3.2192	Contactin-associated protein-like 2	CNTNAP2
+	MDD_CON	2.06724	0.0432787	-0.527437	-2.86335	Ephrin type-A receptor 4	EPHA4
+	MDD_CON	2.17364	0.042101	-0.52701	-2.96741	Ciliary neurotrophic factor receptor subunit alpha	CNTFR
+	MDD_CON	2.00594	0.0452847	-0.5235	-2.80283	Neuronal cell adhesion molecule	NRCAM
+	MDD_CON	2.3196	0.0398841	-0.520546	-3.10834	Reticulon-4 receptor	RTN4R
+	MDD_CON	2.03318	0.0438485	-0.520034	-2.85227	S-phase kinase-associated protein 1	SKP1
+	MDD_CON	2.4352	0.039451	-0.515281	-3.25011	Tyrosine-protein kinase Mer	MERTK
+	MDD_CON	2.05121	0.043746	-0.513604	-2.84757	Apolipoprotein E	APOE
+	MDD_CON	2.18752	0.0417917	-0.512274	-2.9809	Intercellular adhesion molecule 5	ICAM5
+	MDD_CON	2.63831	0.0306	-0.511508	-3.41009	Reelin	RELN
+	MDD_CON	2.43953	0.0408163	-0.507066	-3.22275	Extracellular matrix protein 1	ECM1
+	MDD_CON	2.04524	0.0434109	-0.504489	-2.86443	Stathmin;Stathmin-2	STMN1;STMN2
+	MDD_CON	2.64121	0.0311795	-0.500084	-3.41281	Dipeptidyl peptidase 2	DPP7
+	MDD_CON	2.37343	0.038129	-0.49967	-3.18983	Growth factor receptor-bound protein 2	GRB2
+	MDD_CON	2.19967	0.0435506	-0.498892	-2.99269	Neurexin-1	NRXN1
+	MDD_CON	1.99384	0.0455035	-0.49752	-2.79083	Neuromodulin	GAP43
+	MDD_CON	2.11093	0.0437798	-0.494259	-2.90623	Protocadherin-7	PCDH7
+	MDD_CON	2.11391	0.0440741	-0.493884	-2.90914	BDNF/NT-3 growth factors receptor	NTRK2
+	MDD_CON	2.36913	0.0382857	-0.492501	-3.15572	Gamma-enolase	ENO2
+	MDD_CON	2.71559	0.03075	-0.492472	-3.48227	VWFA and cache domain-containing protein 1	CACHD1
+	MDD_CON	2.33313	0.0400606	-0.491039	-3.1213	Protein FAM3C	FAM3C
+	MDD_CON	2.13886	0.0432308	-0.488147	-2.93353	Opioid-binding protein/cell adhesion molecule	OPCML
+	MDD_CON	2.21506	0.0433023	-0.484311	-3.0076	Glia maturation factor beta	GMFB
+	MDD_CON	2.24899	0.0429367	-0.480117	-3.04041	Inositol monophosphatase 3	IMPAD1
+	MDD_CON	2.40296	0.0384561	-0.478073	-3.18798	Neurexin-2	NRXN2
+	MDD_CON	2.42042	0.0382545	-0.477068	-3.20459	Leucine-rich repeat-containing protein 4B	LRRC4B
+	MDD_CON	1.94379	0.047451	-0.476949	-2.74099	Immunoglobulin superfamily containing leucine-rich repeat protein 2	ISLR2
+	MDD_CON	2.39635	0.0384828	-0.475899	-3.18168	Phospholipase D3	PLD3
+	MDD_CON	2.0044	0.0452174	-0.47473	-2.8013	WAP four-disulfide core domain protein 2	WFDC2
+	MDD_CON	2.74012	0.0331429	-0.473646	-3.50511	Carboxypeptidase E	CPE
+	MDD_CON	2.0627	0.042871	-0.47353	-2.85889	Fibroblast growth factor receptor 3	FGFR3
+	MDD_CON	2.32124	0.0403529	-0.47247	-3.17384	Ribonuclease inhibitor	RNH1
+	MDD_CON	2.05108	0.0434331	-0.471142	-2.84744	Phospholipid transfer protein	PLTP
+	MDD_CON	2.19495	0.0425652	-0.469176	-2.98811	Semaphorin-6B	SEMA6B
+	MDD_CON	1.97676	0.0463889	-0.465735	-2.77385	Secretogranin-1;GAWK peptide;CCB peptide	CHGB
+	MDD_CON	1.92728	0.0478726	-0.464306	-2.72449	Sushi domain-containing protein 5	SUSD5
+	MDD_CON	2.07559	0.0435294	-0.459764	-2.89494	Pro-MCH;Neuropeptide-glycine-glutamic acid;Neuropeptide-glutamic acid-isoleucine;Melanin-concentrating hormone	PMCH
+	MDD_CON	1.94896	0.0475762	-0.458748	-2.74616	PH and SEC7 domain-containing protein 1	PSD
+	MDD_CON	2.42046	0.038963	-0.458461	-3.20463	N-acetyllactosaminide beta-1,3-N-acetylglucosaminyltransferase	B3GNT1
+	MDD_CON	2.09253	0.0423932	-0.458351	-2.91192	A disintegrin and metalloproteinase with thrombospondin motifs 3	ADAMTS3
+	MDD_CON	2.70501	0.0296471	-0.456453	-3.47241	Collagen alpha-1(VI) chain	COL6A1
+	MDD_CON	1.9596	0.0476463	-0.456443	-2.75677	Fructose-bisphosphate aldolase A	ALDOA
+	MDD_CON	1.99572	0.0455714	-0.456396	-2.7927	Platelet-derived growth factor receptor beta	PDGFRB
+	MDD_CON	2.90969	0.0276364	-0.455121	-3.66222	Semaphorin-7A	SEMA7A
+	MDD_CON	2.10418	0.0427257	-0.454772	-2.89962	Dickkopf-related protein 3	DKK3
+	MDD_CON	1.95375	0.0477047	-0.452595	-2.75094	Selenium-binding protein 1	SELENBP1
+	MDD_CON	2.16654	0.0419406	-0.449091	-2.96051	Protocadherin alpha-C2	PCDHAC2
+	MDD_CON	2.11561	0.0443738	-0.444796	-2.91081	Alpha-1,6-mannosylglycoprotein 6-beta-N-acetylglucosaminyltransferase A	MGAT5
+	MDD_CON	2.02004	0.0445373	-0.440468	-2.81679	Neurofascin	NFASC
+	MDD_CON	1.9891	0.0453147	-0.43719	-2.83404	Cadherin-5	CDH5
+	MDD_CON	2.25871	0.0438933	-0.435057	-3.04979	Testican-1	SPOCK1
+	MDD_CON	2.29034	0.042	-0.434374	-3.14259	Myelin-associated glycoprotein	MAG
+	MDD_CON	1.99229	0.0452958	-0.432943	-2.78929	Cell adhesion molecule 1	CADM1
+	MDD_CON	2.25195	0.0430769	-0.432759	-3.04326	Amyloid-like protein 2	APLP2
+	MDD_CON	2.52671	0.0347234	-0.432671	-3.30524	Plexin-B3	PLXNB3
+	MDD_CON	2.18352	0.0416907	-0.431055	-2.97702	Inositol monophosphatase 1	IMPA1
+	MDD_CON	2.35	0.0391385	-0.430097	-3.20288	14-3-3 protein beta/alpha;14-3-3 protein beta/alpha, N-terminally processed	YWHAB
+	MDD_CON	1.93799	0.0478182	-0.425395	-2.7352	Clusterin;Clusterin beta chain;Clusterin alpha chain	CLU
+	MDD_CON	2.09117	0.0421356	-0.425053	-2.88687	CD166 antigen	ALCAM
+	MDD_CON	2.07511	0.0432333	-0.423994	-2.87109	Galectin-1	LGALS1
+	MDD_CON	2.13857	0.042819	-0.422506	-2.95795	15 kDa selenoprotein	2019-09-15
+	MDD_CON	2.14102	0.0433786	-0.421933	-2.93564	Acetylcholinesterase	ACHE
+	MDD_CON	2.09355	0.0427586	-0.419807	-2.8892	Zinc transporter ZIP10	SLC39A10
+	MDD_CON	2.01769	0.0447111	-0.417531	-2.81446	Hypoxia up-regulated protein 1	HYOU1
+	MDD_CON	2.02514	0.0442707	-0.41724	-2.82183	Lysosomal Pro-X carboxypeptidase	PRCP
+	MDD_CON	1.94777	0.0474737	-0.417196	-2.74497	Phosphoinositide-3-kinase-interacting protein 1	PIK3IP1
+	MDD_CON	1.93341	0.0478968	-0.410993	-2.73062	Transmembrane protein 59-like	TMEM59L
+	MDD_CON	2.42982	0.0395385	-0.407845	-3.21352	Chordin	CHRD
+	MDD_CON	2.18829	0.0420632	-0.407143	-2.98165	Fibroblast growth factor receptor 2	FGFR2
+	MDD_CON	2.71934	0.0313548	-0.401546	-3.48577	Netrin-G1	NTNG1
+	MDD_CON	1.91659	0.048805	-0.401488	-2.71378	Neogenin	NEO1
+	MDD_CON	2.38654	0.038	-0.400522	-3.17234	Carboxypeptidase Q	CPQ
+	MDD_CON	2.09521	0.0430261	-0.400446	-2.89083	Protocadherin-1	PCDH1
+	MDD_CON	1.93279	0.0476923	-0.398477	-2.73976	Coactosin-like protein	COTL1
+	MDD_CON	2.57473	0.0334884	-0.395139	-3.35046	45 kDa calcium-binding protein	SDF4
+	MDD_CON	2.03634	0.0438168	-0.392256	-2.8329	Biotinidase	BTD
+	MDD_CON	1.92616	0.0478228	-0.39119	-2.72336	Disintegrin and metalloproteinase domain-containing protein 11	ADAM11
+	MDD_CON	1.97647	0.0460966	-0.391039	-2.77357	Growth/differentiation factor 8	MSTN
+	MDD_CON	2.19179	0.0422128	-0.390744	-2.98505	E3 ubiquitin-protein ligase TRIM23	TRIM23
+	MDD_CON	2.31032	0.0406286	-0.38973	-3.09943	Prosaposin;Saposin-A;Saposin-B-Val;Saposin-B;Saposin-C;Saposin-D	PSAP
+	MDD_CON	2.05078	0.0430938	-0.383046	-2.84715	Angiotensinogen;Angiotensin-1;Angiotensin-2;Angiotensin-3;Angiotensin-4;Angiotensin 1-9;Angiotensin 1-7;Angiotensin 1-5;Angiotensin 1-4	AGT
+	MDD_CON	1.95197	0.04752	-0.38137	-2.74916	Protein CASC4	CASC4
+	MDD_CON	2.07176	0.0432397	-0.371184	-2.8678	Actin, cytoplasmic 2;Actin, cytoplasmic 2, N-terminally processed;Actin, cytoplasmic 1;Actin, cytoplasmic 1, N-terminally processed	ACTG1;ACTB
+	MDD_CON	1.91538	0.0487	-0.370365	-2.71256	Exostosin-like 2;Processed exostosin-like 2	EXTL2
+	MDD_CON	2.06339	0.0431545	-0.365457	-2.85957	Ecto-ADP-ribosyltransferase 3	ART3
+	MDD_CON	2.12128	0.0441132	-0.349881	-2.91636	Dystroglycan;Alpha-dystroglycan;Beta-dystroglycan	DAG1
+	MDD_CON	2.05302	0.043872	-0.349683	-2.84936	Latrophilin-3	LPHN3
+	MDD_CON	2.10629	0.0433514	-0.344831	-2.90169	Golgi membrane protein 1	GOLM1
+	MDD_CON	2.10538	0.043	-0.330214	-2.90079	Beta-hexosaminidase subunit alpha	HEXA
+	MDD_CON	1.97099	0.046411	-0.292525	-2.78936	Ceroid-lipofuscinosis neuronal protein 5	CLN5
+	MDD_CON	2.16686	0.04232	-0.166644	-2.96082

## Sheet: BI-CON
Student's T-test Significant BI_CONBI VS CON	Student's T-test significant	-Log Student's T-test p-value BI_CONBI VS CON	Student's T-test Difference BI_CONBI VS CON	Student's T-test Test statistic BI_CONBI VS CON	Protein names	Gene names
+	BI_CON	1.44568	-0.897796	-2.30557	A disintegrin and metalloproteinase with thrombospondin motifs 8	ADAMTS8
+	BI_CON	1.66894	-0.857464	-2.58898	Calcium/calmodulin-dependent protein kinase type II subunit alpha	CAMK2A
+	BI_CON	1.94338	-0.800168	-2.91097	SLIT and NTRK-like protein 4	SLITRK4
+	BI_CON	2.52362	-0.755896	-3.45964	Prepronociceptin;Neuropeptide 1;Nociceptin;Neuropeptide 2	PNOC
+	BI_CON	1.7638	-0.730274	-2.62348	SLIT and NTRK-like protein 1	SLITRK1
+	BI_CON	2.73234	-0.703542	-3.64501	Tyrosine-protein phosphatase non-receptor type substrate 1;Signal-regulatory protein beta-1 isoform 3	SIRPA;SIRPB1
+	BI_CON	2.6853	-0.700401	-3.59634	Thy-1 membrane glycoprotein	THY1
+	BI_CON	1.5231	-0.683966	-2.36831	Protein wntless homolog	WLS
+	BI_CON	1.89857	-0.671295	-2.76967	Neuronal pentraxin receptor	NPTXR
+	BI_CON	2.67313	-0.656751	-3.58374	Cerebellin-4	CBLN4
+	BI_CON	2.84429	-0.646858	-3.76076	Follistatin-related protein 4	FSTL4
+	BI_CON	1.69962	-0.641642	-2.55309	Chromogranin-A;Vasostatin-1;Vasostatin-2;EA-92;ES-43;Pancreastatin;SS-18;WA-8;WE-14;LF-19;AL-11;GV-19;GR-44;ER-37	CHGA
+	BI_CON	2.17111	-0.630387	-3.21697	Ephrin-B3	EFNB3
+	BI_CON	2.0829	-0.627235	-2.96668	V-type proton ATPase subunit S1	ATP6AP1
+	BI_CON	1.7268	-0.596066	-2.58297	V-set and transmembrane domain-containing protein 2A	VSTM2A
+	BI_CON	1.78302	-0.589325	-2.66039	Adherens junction-associated protein 1	AJAP1
+	BI_CON	1.65826	-0.580584	-2.50744	Neurosecretory protein VGF;Neuroendocrine regulatory peptide-1;Neuroendocrine regulatory peptide-2;Antimicrobial peptide VGF[554-577]	VGF
+	BI_CON	1.90738	-0.578024	-2.77915	Contactin-associated protein-like 4	CNTNAP4
+	BI_CON	2.72666	-0.566266	-3.63914	Neuropeptide-like protein C4orf48	C4orf48
+	BI_CON	2.25993	-0.563053	-3.15347	Neuronal cell adhesion molecule	NRCAM
+	BI_CON	2.01397	-0.561082	-2.89335	Neurexin-3	NRXN3
+	BI_CON	1.50519	-0.546967	-2.34781	Lymphocyte antigen 6H	LY6H
+	BI_CON	2.00618	-0.545205	-2.88504	Cadherin-13	CDH13
+	BI_CON	2.35233	-0.531155	-3.25026	Protein kinase C-binding protein NELL2	NELL2
+	BI_CON	2.20947	-0.526088	-3.10043	ProSAAS;KEP;Big SAAS;Little SAAS;Big PEN-LEN;PEN;Little LEN;Big LEN	PCSK1N
+	BI_CON	2.05743	-0.519769	-2.93963	Semaphorin-6B	SEMA6B
+	BI_CON	2.65054	-0.519669	-3.56034	Amyloid beta A4 protein;N-APP;Soluble APP-alpha;Soluble APP-beta;C99;Beta-amyloid protein 42;Beta-amyloid protein 40;C83;P3(42);P3(40);C80;Gamma-secretase C-terminal fragment 59;Gamma-secretase C-terminal fragment 57;Gamma-secretase C-terminal fragment 50;C31	APP
+	BI_CON	2.86508	-0.519524	-3.78224	Leucine-rich repeat and immunoglobulin-like domain-containing nogo receptor-interacting protein 1	LINGO1
+	BI_CON	1.761	-0.507595	-2.62042	Somatostatin;Somatostatin-28;Somatostatin-14	SST
+	BI_CON	1.97771	-0.506171	-2.85461	Ephrin type-A receptor 4	EPHA4
+	BI_CON	2.31443	-0.499913	-3.23678	Protein CutA	CUTA
+	BI_CON	1.55675	-0.4932	-2.3943	Neurexophilin-1	NXPH1
+	BI_CON	1.66323	-0.489949	-2.51294	Neuronal pentraxin-1	NPTX1
+	BI_CON	1.446	-0.483394	-2.26887	Pro-neuropeptide Y;Neuropeptide Y;C-flanking peptide of NPY	NPY
+	BI_CON	1.54573	-0.476975	-2.408	Ephrin-A3	EFNA3
+	BI_CON	2.07716	-0.476515	-2.96059	Neurofascin	NFASC
+	BI_CON	1.99298	-0.469165	-2.87094	Neural proliferation differentiation and control protein 1	NPDC1
+	BI_CON	1.37681	-0.467091	-2.1893	Voltage-dependent calcium channel subunit alpha-2/delta-3;Voltage-dependent calcium channel subunit alpha-2-3;Voltage-dependent calcium channel subunit delta-3	CACNA2D3
+	BI_CON	1.71545	-0.464909	-2.57051	Neurexin-1	NRXN1
+	BI_CON	1.34567	-0.464856	-2.19982	10 kDa heat shock protein, mitochondrial	HSPE1
+	BI_CON	1.96052	-0.464108	-2.83621	Ly-6/neurotoxin-like protein 1	LYNX1
+	BI_CON	1.68569	-0.46301	-2.53775	Chondroitin sulfate proteoglycan 5	CSPG5
+	BI_CON	2.32445	-0.460024	-3.2211	Protein FAM19A2	FAM19A2
+	BI_CON	1.82572	-0.459686	-2.69089	Receptor-type tyrosine-protein phosphatase N2	PTPRN2
+	BI_CON	1.38241	-0.458686	-2.24482	Creatine kinase B-type	CKB
+	BI_CON	1.71497	-0.45751	-2.56998	Cocaine- and amphetamine-regulated transcript protein;CART(1-39);CART(42-89)	CARTPT
+	BI_CON	1.73504	-0.456067	-2.592	Ribosomal protein S6 kinase alpha-6	RPS6KA6
+	BI_CON	2.32904	-0.453008	-3.2259	Reticulon-4 receptor	RTN4R
+	BI_CON	2.39333	-0.450991	-3.29307	Macrophage colony-stimulating factor 1 receptor	CSF1R
+	BI_CON	1.68108	-0.447394	-2.53266	Calsyntenin-1;Soluble Alc-alpha;CTF1-alpha	CLSTN1
+	BI_CON	1.69895	-0.44591	-2.55235	Neural cell adhesion molecule L1-like protein;Processed neural cell adhesion molecule L1-like protein	CHL1
+	BI_CON	1.65338	-0.441789	-2.50204	Voltage-dependent calcium channel subunit alpha-2/delta-1;Voltage-dependent calcium channel subunit alpha-2-1;Voltage-dependent calcium channel subunit delta-1	CACNA2D1
+	BI_CON	1.61866	-0.441324	-2.4635	GDNF family receptor alpha-2	GFRA2
+	BI_CON	1.3129	-0.438821	-2.11485	Cystatin-C	CST3
+	BI_CON	1.77447	-0.433566	-2.63513	Reticulon-4 receptor-like 2	RTN4RL2
+	BI_CON	1.94085	-0.432915	-2.81512	Oligodendrocyte-myelin glycoprotein	OMG
+	BI_CON	2.04672	-0.432102	-2.92824	Neurofascin	NFASC
+	BI_CON	1.93771	-0.420018	-2.81175	Brevican core protein	BCAN
+	BI_CON	1.44667	-0.418236	-2.26964	Secretogranin-2;Secretoneurin	SCG2
+	BI_CON	1.66407	-0.418106	-2.51387	Cell adhesion molecule 2	CADM2
+	BI_CON	1.51998	-0.413874	-2.35291	Amyloid-like protein 1;C30	APLP1
+	BI_CON	1.49412	-0.413085	-2.32365	Neuroserpin	SERPINI1
+	BI_CON	1.52378	-0.410626	-2.41598	Nuclear transport factor 2	NUTF2
+	BI_CON	1.74709	-0.409994	-2.60521	Acetylcholinesterase	ACHE
+	BI_CON	1.77158	-0.403911	-2.63197	Neuroendocrine protein 7B2;N-terminal peptide;C-terminal peptide	SCG5
+	BI_CON	1.95979	-0.403547	-2.83543	SPARC-like protein 1	SPARCL1
+	BI_CON	1.37112	-0.401539	-2.1827	V-set and transmembrane domain-containing protein 2B	VSTM2B
+	BI_CON	1.39335	-0.398562	-2.20841	Calsyntenin-1;Soluble Alc-alpha;CTF1-alpha	CLSTN1
+	BI_CON	1.38912	-0.39519	-2.22493	Nectin-1	PVRL1
+	BI_CON	1.68014	-0.392393	-2.53162	Neuronal pentraxin-2	NPTX2
+	BI_CON	1.80631	-0.392009	-2.66981	N-acetyllactosaminide beta-1,3-N-acetylglucosaminyltransferase	B3GNT1
+	BI_CON	1.80724	-0.390623	-2.67082	Proline-rich transmembrane protein 3	PRRT3
+	BI_CON	1.57787	-0.390458	-2.41798	Pyruvate kinase PKM	PKM
+	BI_CON	1.73464	-0.388679	-2.59157	Carboxypeptidase E	CPE
+	BI_CON	1.88252	-0.386766	-2.75236	Neural cell adhesion molecule 2	NCAM2
+	BI_CON	1.31902	-0.386729	-2.12203	Alpha-mannosidase 2x	MAN2A2
+	BI_CON	1.38407	-0.380069	-2.19769	Transaldolase	TALDO1
+	BI_CON	1.6237	-0.375656	-2.46911	Dickkopf-related protein 3	DKK3
+	BI_CON	2.8895	-0.36447	-3.80747	Peroxiredoxin-1	PRDX1
+	BI_CON	1.7303	-0.362004	-2.5868	Cell growth regulator with EF hand domain protein 1	CGREF1
+	BI_CON	1.84125	-0.361412	-2.70774	Malectin	MLEC
+	BI_CON	1.37723	-0.360124	-2.18978	Neuritin	NRN1
+	BI_CON	1.62726	-0.359942	-2.47306	Leucine-rich repeat-containing protein 4B	LRRC4B
+	BI_CON	1.39147	-0.357939	-2.20623	Protein FAM3C	FAM3C
+	BI_CON	1.36696	-0.35674	-2.17789	Fructose-bisphosphate aldolase A	ALDOA
+	BI_CON	1.3818	-0.351785	-2.19507	Seizure 6-like protein	SEZ6L
+	BI_CON	1.62135	-0.350493	-2.46649	BDNF/NT-3 growth factors receptor	NTRK2
+	BI_CON	1.61551	-0.34828	-2.45999	Semaphorin-7A	SEMA7A
+	BI_CON	1.58415	-0.346925	-2.42501	Fibroblast growth factor receptor 3	FGFR3
+	BI_CON	1.30224	-0.346444	-2.10234	Neurexin-2	NRXN2
+	BI_CON	1.30303	-0.341532	-2.16289	Polypeptide N-acetylgalactosaminyltransferase 18	GALNT18
+	BI_CON	1.36733	-0.341378	-2.17831	Limbic system-associated membrane protein	LSAMP
+	BI_CON	1.89718	-0.341154	-2.76816	Intercellular adhesion molecule 5	ICAM5
+	BI_CON	1.334	-0.338994	-2.13954	Peptidyl-glycine alpha-amidating monooxygenase;Peptidylglycine alpha-hydroxylating monooxygenase;Peptidyl-alpha-hydroxyglycine alpha-amidating lyase	PAM
+	BI_CON	1.42428	-0.338264	-2.244	Neural cell adhesion molecule 1	NCAM1
+	BI_CON	1.53597	-0.334511	-2.37094	Protocadherin-7	PCDH7
+	BI_CON	1.34812	-0.332871	-2.15599	Phosphoglucomutase-1	PGM1
+	BI_CON	1.54353	-0.331062	-2.37945	Amyloid-like protein 2	APLP2
+	BI_CON	1.3486	-0.329803	-2.15655	Major prion protein	PRNP
+	BI_CON	1.4354	-0.329782	-2.25675	Fibroblast growth factor receptor 2	FGFR2
+	BI_CON	1.78932	-0.320472	-2.66736	Mannan-binding lectin serine protease 1;Mannan-binding lectin serine protease 1 heavy chain;Mannan-binding lectin serine protease 1 light chain	MASP1
+	BI_CON	1.65643	-0.320323	-2.50542	Golgi integral membrane protein 4	GOLIM4
+	BI_CON	1.43853	-0.316582	-2.26033	Clusterin;Clusterin beta chain;Clusterin alpha chain	CLU
+	BI_CON	1.71894	-0.315325	-2.57434	Triosephosphate isomerase	TPI1
+	BI_CON	1.31763	-0.308186	-2.13982	Myelin-associated glycoprotein	MAG
+	BI_CON	1.68853	-0.296073	-2.54088	Multiple epidermal growth factor-like domains protein 8	MEGF8
+	BI_CON	1.4233	-0.293159	-2.31309	Lipolysis-stimulated lipoprotein receptor	LSR
+	BI_CON	1.78454	-0.292415	-2.64611	Contactin-1	CNTN1
+	BI_CON	1.3519	-0.290759	-2.1604	Neogenin	NEO1
+	BI_CON	1.40902	-0.289201	-2.22647	Testican-1	SPOCK1
+	BI_CON	1.37412	-0.279772	-2.18618	Agrin;Agrin N-terminal 110 kDa subunit;Agrin C-terminal 110 kDa subunit;Agrin C-terminal 90 kDa fragment;Agrin C-terminal 22 kDa fragment	AGRN
+	BI_CON	1.48496	-0.27458	-2.31326	Plexin-B3	PLXNB3
+	BI_CON	1.38633	-0.273724	-2.20031	Protocadherin-9	PCDH9
+	BI_CON	1.70071	-0.272728	-2.5543	Tachykinin-3;Neurokinin-B	TAC3
+	BI_CON	1.39254	-0.27014	-2.20747	Netrin receptor DCC	DCC
+	BI_CON	1.36641	-0.229952	-2.17725	Carboxypeptidase Q	CPQ
+	BI_CON	1.64875	0.365186	2.61839	Follistatin-related protein 3	FSTL3
+	BI_CON	1.7272	0.373164	2.71614	Xylosyltransferase 1	XYLT1
+	BI_CON	1.89746	0.42029	2.76846	Dermatopontin	DPT
+	BI_CON	1.56601	0.453873	2.4047	Fibulin-2	FBLN2
+	BI_CON	1.42197	0.47052	2.24134	Coagulation factor X;Factor X light chain;Factor X heavy chain;Activated factor Xa heavy chain	F10
+	BI_CON	1.76877	0.50139	2.62891	EGF-containing fibulin-like extracellular matrix protein 2	EFEMP2
+	BI_CON	2.41456	0.503489	3.31521	Complement C1r subcomponent-like protein	C1RL
+	BI_CON	1.70163	0.505743	2.55531	Heparin cofactor 2	SERPIND1
+	BI_CON	1.71288	0.566148	2.56768	Kallistatin	SERPINA4
+	BI_CON	1.44336	0.56948	2.26586	Plasma serine protease inhibitor	SERPINA5
+	BI_CON	1.4573	0.572574	2.28178	Carboxypeptidase B2	CPB2
+	BI_CON	2.05431	0.573995	2.93631	Coagulation factor XI;Coagulation factor XIa heavy chain;Coagulation factor XIa light chain	F11
+	BI_CON	1.67832	0.584375	2.52962	Coagulation factor XIII B chain	F13B
+	BI_CON	1.36821	0.585146	2.17934	Serum albumin	ALB
+	BI_CON	1.41495	0.594071	2.23329	Ceruloplasmin	CP
+	BI_CON	1.31294	0.594604	2.1149	Complement component C8 gamma chain	C8G
+	BI_CON	2.07689	0.598783	2.96031	Olfactomedin-like protein 3	OLFML3
+	BI_CON	1.53357	0.600164	2.36824	Hyaluronan-binding protein 2;Hyaluronan-binding protein 2 50 kDa heavy chain;Hyaluronan-binding protein 2 50 kDa heavy chain alternate form;Hyaluronan-binding protein 2 27 kDa light chain;Hyaluronan-binding protein 2 27 kDa light chain alternate form	HABP2
+	BI_CON	1.44561	0.602556	2.26843	Complement component C8 alpha chain	C8A
+	BI_CON	1.34042	0.603024	2.14702	Alpha-2-HS-glycoprotein;Alpha-2-HS-glycoprotein chain A;Alpha-2-HS-glycoprotein chain B	AHSG
+	BI_CON	1.74018	0.620033	2.59764	Ig kappa chain V-I region WEA;Ig kappa chain V-I region WAT;Ig kappa chain V-I region Hau
+	BI_CON	2.13989	0.622035	3.02704	Bile salt-activated lipase	CEL
+	BI_CON	1.73093	0.62519	2.5875	Complement factor H	CFH
+	BI_CON	1.32641	0.632825	2.13067	Complement component C8 beta chain	C8B
+	BI_CON	1.31216	0.632954	2.11399	Alpha-1-antichymotrypsin;Alpha-1-antichymotrypsin His-Pro-less	SERPINA3
+	BI_CON	1.43162	0.639645	2.25242	N-acetylmuramoyl-L-alanine amidase	PGLYRP2
+	BI_CON	1.65364	0.643657	2.50233	Fetuin-B	FETUB
+	BI_CON	1.68996	0.643696	2.61384	Sushi repeat-containing protein SRPX	SRPX
+	BI_CON	1.83196	0.655208	2.69766	Apolipoprotein A-IV	APOA4
+	BI_CON	1.65394	0.655634	2.50266	Hemopexin	HPX
+	BI_CON	1.79699	0.661572	2.65967	Prothrombin;Activation peptide fragment 1;Activation peptide fragment 2;Thrombin light chain;Thrombin heavy chain	F2
+	BI_CON	1.69099	0.668243	2.54359	Vitamin K-dependent protein Z	PROZ
+	BI_CON	1.46839	0.686095	2.34928	Antileukoproteinase	SLPI
+	BI_CON	2.32359	0.69697	3.27667	Hemicentin-1	HMCN1
+	BI_CON	1.43476	0.700959	2.25602	Complement factor B;Complement factor B Ba fragment;Complement factor B Bb fragment	CFB
+	BI_CON	1.62095	0.704318	2.46605	Inter-alpha-trypsin inhibitor heavy chain H4;70 kDa inter-alpha-trypsin inhibitor heavy chain H4;35 kDa inter-alpha-trypsin inhibitor heavy chain H4	ITIH4
+	BI_CON	1.50253	0.706178	2.33317	Plasminogen;Plasmin heavy chain A;Activation peptide;Angiostatin;Plasmin heavy chain A, short form;Plasmin light chain B	PLG
+	BI_CON	1.48372	0.71009	2.31185	Ig kappa chain V-II region MIL
+	BI_CON	1.52501	0.710098	2.35858	Vitamin D-binding protein	GC
+	BI_CON	1.69351	0.713051	2.54637	Alpha-1B-glycoprotein	A1BG
+	BI_CON	1.9868	0.713195	2.86433	Lysozyme C	LYZ
+	BI_CON	1.52236	0.715539	2.35559	Kininogen-1;Kininogen-1 heavy chain;T-kinin;Bradykinin;Lysyl-bradykinin;Kininogen-1 light chain;Low molecular weight growth-promoting factor	KNG1
+	BI_CON	1.62546	0.71886	2.47106	Complement factor I;Complement factor I heavy chain;Complement factor I light chain	CFI
+	BI_CON	2.20491	0.725945	3.09563	Insulin-like growth factor-binding protein complex acid labile subunit	IGFALS
+	BI_CON	1.69568	0.726024	2.54876	Plasma kallikrein;Plasma kallikrein heavy chain;Plasma kallikrein light chain	KLKB1
+	BI_CON	1.64279	0.746346	2.4903	Reticulocalbin-1	RCN1
+	BI_CON	1.6185	0.747732	2.46332	Antithrombin-III	SERPINC1
+	BI_CON	1.69024	0.757612	2.54276	Complement component C6	C6
+	BI_CON	1.32514	0.758384	2.12919	Serum paraoxonase/arylesterase 1	PON1
+	BI_CON	1.68445	0.762715	2.53638	Protein AMBP;Alpha-1-microglobulin;Inter-alpha-trypsin inhibitor light chain;Trypstatin	AMBP
+	BI_CON	1.94883	0.779584	2.82368	Ig kappa chain V-III region IARC/BL41
+	BI_CON	1.95643	0.816276	2.83183	Complement C5;Complement C5 beta chain;Complement C5 alpha chain;C5a anaphylatoxin;Complement C5 alpha chain	C5
+	BI_CON	1.3605	0.818248	2.20352	Ig lambda chain V-VI region WLT;Ig lambda chain V-VI region EB4
+	BI_CON	1.74535	0.826109	2.6033	Alpha-1-antitrypsin;Short peptide from AAT	SERPINA1
+	BI_CON	1.53989	0.827734	2.4353	Apolipoprotein C-I;Truncated apolipoprotein C-I	APOC1
+	BI_CON	1.40674	0.828925	2.25908	Ig heavy chain V-III region JON
+	BI_CON	1.85509	0.831789	2.72272	Vitronectin;Vitronectin V65 subunit;Vitronectin V10 subunit;Somatomedin-B	VTN
+	BI_CON	1.41043	0.834912	2.22809	Ig mu chain C region;Ig mu heavy chain disease protein	IGHM
+	BI_CON	1.96115	0.84351	2.83688	Zinc-alpha-2-glycoprotein	AZGP1
+	BI_CON	2.10082	0.850686	3.00742	Ig kappa chain V-I region Roy
+	BI_CON	2.25088	0.85097	3.16877	Immunoglobulin J chain	IGJ
+	BI_CON	1.90215	0.854575	2.77352	Inter-alpha-trypsin inhibitor heavy chain H2	ITIH2
+	BI_CON	1.6746	0.856411	2.52551	Alpha-1-acid glycoprotein 2	ORM2
+	BI_CON	1.52649	0.886071	2.36026	Inter-alpha-trypsin inhibitor heavy chain H3	ITIH3
+	BI_CON	1.68986	0.892429	2.66965	Carboxypeptidase N catalytic chain	CPN1
+	BI_CON	2.01294	0.893815	2.89225	Complement component C9;Complement component C9a;Complement component C9b	C9
+	BI_CON	2.17408	0.903546	3.06314	Leucine-rich alpha-2-glycoprotein	LRG1
+	BI_CON	1.60346	0.928737	2.44657	Fibrinogen alpha chain;Fibrinopeptide A;Fibrinogen alpha chain	FGA
+	BI_CON	1.59086	0.937492	2.4325	Apolipoprotein B-100;Apolipoprotein B-48	APOB
+	BI_CON	2.01069	0.948559	2.88985	Apolipoprotein A-II;Proapolipoprotein A-II;Truncated apolipoprotein A-II	APOA2
+	BI_CON	2.45003	0.977908	3.35217	Beta-2-glycoprotein 1	APOH
+	BI_CON	1.92681	0.991596	2.80005	Inter-alpha-trypsin inhibitor heavy chain H1	ITIH1
+	BI_CON	1.92813	1.01744	2.80146	Haptoglobin-related protein	HPR
+	BI_CON	1.39763	1.02919	2.24816	E3 ubiquitin-protein ligase TRIM33	TRIM33
+	BI_CON	1.44698	1.13195	2.26999	Serum amyloid A-4 protein	SAA4
+	BI_CON	2.17748	1.18867	3.06672	Alpha-1-acid glycoprotein 1	ORM1
+	BI_CON	2.61969	1.19234	3.59974	Apolipoprotein L1	APOL1
+	BI_CON	2.72937	1.22353	3.678	Complement factor H-related protein 2	CFHR2
+	BI_CON	2.12112	1.32725	3.00718	C4b-binding protein alpha chain	C4BPA
+	BI_CON	1.86152	1.53105	2.72968	Serum amyloid P-component;Serum amyloid P-component(1-203)	APCS
+	BI_CON	1.61828	1.59102	2.46307	Haptoglobin;Haptoglobin alpha chain;Haptoglobin beta chain	HP

## Sheet: SCZ-CON
Student's T-test Significant SCZ_CONSCZ VS CON	Student's T-test significant	-Log Student's T-test p-value SCZ_CONSCZ VS CON	Student's T-test Difference SCZ_CONSCZ VS CON	Student's T-test Test statistic SCZ_CONSCZ VS CON	Protein names	Gene names
+	SCZ_CON	1.6886	0.736493	2.54096	Immunoglobulin lambda-like polypeptide 5;Ig lambda-1 chain C regions	IGLL5;IGLC1
+	SCZ_CON	2.52797	0.747519	3.43322	Serum albumin	ALB
+	SCZ_CON	1.76529	0.678661	2.65853	Mannan-binding lectin serine protease 2;Mannan-binding lectin serine protease 2 A chain;Mannan-binding lectin serine protease 2 B chain	MASP2
+	SCZ_CON	1.39722	-0.340368	-2.21288	Golgi integral membrane protein 4	GOLIM4
+	SCZ_CON	2.00982	0.796477	2.9089	Apolipoprotein L1	APOL1
+	SCZ_CON	1.81458	-0.696131	-2.6788	Neurosecretory protein VGF;Neuroendocrine regulatory peptide-1;Neuroendocrine regulatory peptide-2;Antimicrobial peptide VGF[554-577]	VGF
+	SCZ_CON	1.51418	-0.416848	-2.34635	Neural cell adhesion molecule 2	NCAM2
+	SCZ_CON	1.97759	-0.56342	-2.85449	Sushi domain-containing protein 5	SUSD5
+	SCZ_CON	1.95293	-0.465421	-2.847	Gamma-synuclein	SNCG
+	SCZ_CON	1.31067	-0.356184	-2.11223	Neurofascin	NFASC
+	SCZ_CON	1.46072	-0.387757	-2.28568	Latrophilin-1	LPHN1
+	SCZ_CON	1.70206	-0.453276	-2.55578	Calsyntenin-1;Soluble Alc-alpha;CTF1-alpha	CLSTN1
+	SCZ_CON	1.56774	0.49694	2.40664	EGF-containing fibulin-like extracellular matrix protein 2	EFEMP2
+	SCZ_CON	1.95866	0.607519	2.83422	Ceruloplasmin	CP
+	SCZ_CON	1.77675	0.555182	2.63761	Epidermal growth factor receptor	EGFR
+	SCZ_CON	2.48903	0.737128	3.39275	Prothrombin;Activation peptide fragment 1;Activation peptide fragment 2;Thrombin light chain;Thrombin heavy chain	F2
+	SCZ_CON	2.02534	0.964785	2.90548	Haptoglobin-related protein	HPR
+	SCZ_CON	1.42117	0.561499	2.24043	Coagulation factor IX;Coagulation factor IXa light chain;Coagulation factor IXa heavy chain	F9
+	SCZ_CON	1.55405	0.489203	2.39127	Coagulation factor X;Factor X light chain;Factor X heavy chain;Activated factor Xa heavy chain	F10
+	SCZ_CON	1.95074	0.802965	2.82573	Plasminogen;Plasmin heavy chain A;Activation peptide;Angiostatin;Plasmin heavy chain A, short form;Plasmin light chain B	PLG
+	SCZ_CON	2.54065	0.884289	3.44639	Complement factor B;Complement factor B Ba fragment;Complement factor B Bb fragment	CFB
+	SCZ_CON	2.51664	0.969571	3.42145	Antithrombin-III	SERPINC1
+	SCZ_CON	2.16162	0.963685	3.05	Alpha-1-antitrypsin;Short peptide from AAT	SERPINA1
+	SCZ_CON	2.09805	0.849805	2.98275	Alpha-1-antichymotrypsin;Alpha-1-antichymotrypsin His-Pro-less	SERPINA3
+	SCZ_CON	1.60803	0.579058	2.45166	Complement C3;Complement C3 beta chain;C3-beta-c;Complement C3 alpha chain;C3a anaphylatoxin;Acylation stimulating protein;Complement C3b alpha chain;Complement C3c alpha chain fragment 1;Complement C3dg fragment;Complement C3g fragment;Complement C3d fragment;Complement C3f fragment;Complement C3c alpha chain fragment 2	C3
+	SCZ_CON	2.81934	1.02698	3.73497	Complement C5;Complement C5 beta chain;Complement C5 alpha chain;C5a anaphylatoxin;Complement C5 alpha chain	C5
+	SCZ_CON	1.91511	0.789254	2.78746	Kininogen-1;Kininogen-1 heavy chain;T-kinin;Bradykinin;Lysyl-bradykinin;Kininogen-1 light chain;Low molecular weight growth-promoting factor	KNG1
+	SCZ_CON	1.70676	0.765762	2.59233	Ig kappa chain V-I region Roy
+	SCZ_CON	1.49794	0.531472	2.32798	Ig kappa chain V-I region WEA;Ig kappa chain V-I region WAT;Ig kappa chain V-I region Hau
+	SCZ_CON	1.79061	0.664457	2.65273	Ig kappa chain V-I region Ni
+	SCZ_CON	1.91397	0.678186	2.78624	Ig kappa chain V-II region MIL
+	SCZ_CON	1.33063	0.70472	2.1356	Ig kappa chain V-III region B6
+	SCZ_CON	1.33377	0.70524	2.15914	Ig kappa chain V-III region NG9
+	SCZ_CON	1.89198	1.14299	2.76256	Ig lambda chain V-I region NIG-64;Ig lambda chain V-I region BL2
+	SCZ_CON	1.94545	0.823417	2.83883	Ig lambda chain V-III region SH
+	SCZ_CON	1.73182	0.793401	2.58847	Ig lambda chain V-IV region Hil
+	SCZ_CON	2.9925	1.06605	3.91389	Ig lambda chain V-V region DEL
+	SCZ_CON	3.21981	0.885727	4.32335	Ig heavy chain V-III region JON
+	SCZ_CON	1.45989	0.55848	2.28473	Ig kappa chain C region	IGKC
+	SCZ_CON	2.28981	0.98873	3.18482	Ig gamma-1 chain C region	IGHG1
+	SCZ_CON	1.37874	0.928474	2.19153	Ig alpha-1 chain C region	IGHA1
+	SCZ_CON	1.63509	0.764593	2.48176	Apolipoprotein A-I;Proapolipoprotein A-I;Truncated apolipoprotein A-I	APOA1
+	SCZ_CON	2.11847	1.13455	3.00438	Apolipoprotein A-II;Proapolipoprotein A-II;Truncated apolipoprotein A-II	APOA2
+	SCZ_CON	2.77155	1.41484	3.81454	Apolipoprotein C-I;Truncated apolipoprotein C-I	APOC1
+	SCZ_CON	2.11754	0.986347	3.0034	Fibrinogen alpha chain;Fibrinopeptide A;Fibrinogen alpha chain	FGA
+	SCZ_CON	1.33531	0.868186	2.14107	Fibrinogen beta chain;Fibrinopeptide B;Fibrinogen beta chain	FGB
+	SCZ_CON	2.72849	1.8001	3.64103	Serum amyloid P-component;Serum amyloid P-component(1-203)	APCS
+	SCZ_CON	2.27544	0.850269	3.16975	Complement component C9;Complement component C9a;Complement component C9b	C9
+	SCZ_CON	2.86225	1.00899	3.77932	Beta-2-glycoprotein 1	APOH
+	SCZ_CON	1.98058	0.645333	2.85769	Leucine-rich alpha-2-glycoprotein	LRG1
+	SCZ_CON	1.7211	0.487953	2.57672	Retinol-binding protein 4;Plasma retinol-binding protein(1-182);Plasma retinol-binding protein(1-181);Plasma retinol-binding protein(1-179);Plasma retinol-binding protein(1-176)	RBP4
+	SCZ_CON	1.79003	0.621471	2.65209	Protein AMBP;Alpha-1-microglobulin;Inter-alpha-trypsin inhibitor light chain;Trypstatin	AMBP
+	SCZ_CON	3.05987	1.10991	3.98352	Alpha-1-acid glycoprotein 1	ORM1
+	SCZ_CON	2.44834	0.865297	3.35041	Alpha-2-HS-glycoprotein;Alpha-2-HS-glycoprotein chain A;Alpha-2-HS-glycoprotein chain B	AHSG
+	SCZ_CON	2.17792	0.788931	3.06719	Vitamin D-binding protein	GC
+	SCZ_CON	2.55789	0.780256	3.46429	Hemopexin	HPX
+	SCZ_CON	2.20177	0.667983	3.09233	Coagulation factor XI;Coagulation factor XIa heavy chain;Coagulation factor XIa light chain	F11
+	SCZ_CON	3.23266	1.07888	4.1623	Plasma kallikrein;Plasma kallikrein heavy chain;Plasma kallikrein light chain	KLKB1
+	SCZ_CON	1.52567	0.726892	2.41825	Antileukoproteinase	SLPI
+	SCZ_CON	1.86017	1.28547	2.72821	C4b-binding protein alpha chain	C4BPA
+	SCZ_CON	2.08914	1.02827	2.9733	Vitronectin;Vitronectin V65 subunit;Vitronectin V10 subunit;Somatomedin-B	VTN
+	SCZ_CON	1.46463	0.598631	2.29013	Ig kappa chain V-III region CLL
+	SCZ_CON	2.36785	0.803588	3.26647	Alpha-1B-glycoprotein	A1BG
+	SCZ_CON	1.60915	-0.406495	-2.45291	Amyloid beta A4 protein;N-APP;Soluble APP-alpha;Soluble APP-beta;C99;Beta-amyloid protein 42;Beta-amyloid protein 40;C83;P3(42);P3(40);C80;Gamma-secretase C-terminal fragment 59;Gamma-secretase C-terminal fragment 57;Gamma-secretase C-terminal fragment 50;C31	APP
+	SCZ_CON	1.43005	0.407581	2.25061	Apolipoprotein D	APOD
+	SCZ_CON	1.78763	0.54982	2.64948	Plasma serine protease inhibitor	SERPINA5
+	SCZ_CON	1.61887	0.408481	2.46373	Plasma protease C1 inhibitor	SERPING1
+	SCZ_CON	1.97647	0.726733	2.85329	Complement factor I;Complement factor I heavy chain;Complement factor I light chain	CFI
+	SCZ_CON	1.74982	0.490469	2.60819	Coagulation factor XIII B chain	F13B
+	SCZ_CON	1.97902	-0.553796	-2.85602	Neuroendocrine protein 7B2;N-terminal peptide;C-terminal peptide	SCG5
+	SCZ_CON	1.6557	-0.502578	-2.55233	Fatty acid-binding protein, heart	FABP3
+	SCZ_CON	1.51402	0.59589	2.34618	Thyroxine-binding globulin	SERPINA7
+	SCZ_CON	1.91657	0.620384	2.78904	Heparin cofactor 2	SERPIND1
+	SCZ_CON	1.34261	0.52641	2.14958	Ig heavy chain V-II region ARH-77;Ig heavy chain V-II region NEWM
+	SCZ_CON	1.87468	0.459513	2.74389	Complement C2;Complement C2b fragment;Complement C2a fragment	C2
+	SCZ_CON	2.92978	0.750103	3.84909	Apolipoprotein A-IV	APOA4
+	SCZ_CON	1.52921	0.629021	2.36332	Complement component C8 alpha chain	C8A
+	SCZ_CON	1.73662	0.822413	2.59374	Complement component C8 beta chain	C8B
+	SCZ_CON	1.38677	0.590547	2.20081	Complement component C8 gamma chain	C8G
+	SCZ_CON	1.41498	-0.32758	-2.23332	Prosaposin;Saposin-A;Saposin-B-Val;Saposin-B;Saposin-C;Saposin-D	PSAP
+	SCZ_CON	1.42529	-0.395441	-2.24515	Ribonuclease pancreatic	RNASE1
+	SCZ_CON	1.61112	0.626082	2.4551	Corticosteroid-binding globulin	SERPINA6
+	SCZ_CON	2.53159	0.756947	3.43698	Complement factor H	CFH
+	SCZ_CON	1.72044	0.594803	2.57598	Alpha-2-antiplasmin	SERPINF2
+	SCZ_CON	1.32642	-0.359287	-2.16231	Annexin A5	ANXA5
+	SCZ_CON	1.45613	0.577867	2.28044	Ig lambda-2 chain C regions;Ig lambda-3 chain C regions	IGLC2;IGLC3
+	SCZ_CON	1.31656	-0.406116	-2.11915	Osteopontin	SPP1
+	SCZ_CON	1.33597	-0.494936	-2.16177	Osteopontin	SPP1
+	SCZ_CON	1.46518	-0.441638	-2.31438	Heat shock cognate 71 kDa protein	HSPA8
+	SCZ_CON	1.74725	-0.459282	-2.60538	Collagen alpha-1(VI) chain	COL6A1
+	SCZ_CON	2.25712	-0.558832	-3.20392	Creatine kinase B-type	CKB
+	SCZ_CON	1.46143	-0.453142	-2.28649	Secretogranin-2;Secretoneurin	SCG2
+	SCZ_CON	1.32615	-0.408999	-2.13037	Neural cell adhesion molecule 1	NCAM1
+	SCZ_CON	2.1734	0.787437	3.06242	Complement component C6	C6
+	SCZ_CON	2.02746	0.470934	2.90773	L-selectin	SELL
+	SCZ_CON	1.55822	0.921816	2.5051	Carboxypeptidase N catalytic chain	CPN1
+	SCZ_CON	1.63485	0.507158	2.48149	Insulin-like growth factor-binding protein 3	IGFBP3
+	SCZ_CON	2.21465	0.998387	3.10588	Alpha-1-acid glycoprotein 2	ORM2
+	SCZ_CON	2.21775	0.896013	3.10914	Inter-alpha-trypsin inhibitor heavy chain H2	ITIH2
+	SCZ_CON	2.03838	0.9327	2.91937	Inter-alpha-trypsin inhibitor heavy chain H1	ITIH1
+	SCZ_CON	1.50689	-0.451587	-2.33812	Iduronate 2-sulfatase;Iduronate 2-sulfatase 42 kDa chain;Iduronate 2-sulfatase 14 kDa chain	IDS
+	SCZ_CON	2.82497	0.918376	3.74079	Vitamin K-dependent protein Z	PROZ
+	SCZ_CON	1.36644	-0.420844	-2.17728	Oligodendrocyte-myelin glycoprotein	OMG
+	SCZ_CON	3.12261	0.885099	4.0484	Zinc-alpha-2-glycoprotein	AZGP1
+	SCZ_CON	1.92685	-0.441891	-2.80008	Moesin	MSN
+	SCZ_CON	1.98051	0.689278	2.85762	Hepatocyte growth factor-like protein;Hepatocyte growth factor-like protein alpha chain;Hepatocyte growth factor-like protein beta chain;Putative macrophage stimulating 1-like protein	MST1;MST1L
+	SCZ_CON	1.3179	-0.49419	-2.12071	Neuroendocrine convertase 1	PCSK1
+	SCZ_CON	1.45873	-0.460725	-2.28341	Ephrin type-B receptor 2	EPHB2
+	SCZ_CON	1.86967	0.609266	2.73848	Kallistatin	SERPINA4
+	SCZ_CON	1.79983	0.471771	2.66277	Ribonuclease 4	RNASE4
+	SCZ_CON	1.65056	-0.257418	-2.49892	Glypican-1;Secreted glypican-1	GPC1
+	SCZ_CON	1.33641	0.242193	2.14235	Fibrillin-1	FBN1
+	SCZ_CON	3.07075	0.879914	3.99477	Insulin-like growth factor-binding protein complex acid labile subunit	IGFALS
+	SCZ_CON	1.65443	0.804632	2.5328	Complement factor H-related protein 2	CFHR2
+	SCZ_CON	1.61021	0.742887	2.45409	Afamin	AFM
+	SCZ_CON	1.41382	-0.468797	-2.23199	Neuronal pentraxin-2	NPTX2
+	SCZ_CON	1.80813	0.504326	2.78204	Vascular endothelial growth factor C	VEGFC
+	SCZ_CON	1.40672	0.275662	2.22381	Matrix metalloproteinase-14	MMP14
+	SCZ_CON	2.30322	-0.62047	-3.19887	Somatostatin;Somatostatin-28;Somatostatin-14	SST
+	SCZ_CON	1.5674	-0.675852	-2.49035	Nuclear transport factor 2	NUTF2
+	SCZ_CON	1.53394	-0.465327	-2.36865	Thymosin beta-4;Hematopoietic system regulatory peptide	TMSB4X
+	SCZ_CON	1.55649	-0.714279	-2.39401	Tyrosine-protein phosphatase non-receptor type substrate 1;Signal-regulatory protein beta-1 isoform 3	SIRPA;SIRPB1
+	SCZ_CON	2.09091	0.697955	2.97518	Phosphatidylinositol-glycan-specific phospholipase D	GPLD1
+	SCZ_CON	1.53647	0.302271	2.37151	Nucleobindin-2;Nesfatin-1	NUCB2
+	SCZ_CON	1.87982	0.777401	2.74944	Ig lambda chain V-III region LOI
+	SCZ_CON	1.57278	-0.586122	-2.42489	Transgelin	TAGLN
+	SCZ_CON	2.1463	-0.433286	-3.03382	Peroxiredoxin-1	PRDX1
+	SCZ_CON	2.04067	-0.411942	-2.9218	Testican-1	SPOCK1
+	SCZ_CON	1.32292	-0.419573	-2.12659	Limbic system-associated membrane protein	LSAMP
+	SCZ_CON	1.8849	0.728516	2.75492	Hyaluronan-binding protein 2;Hyaluronan-binding protein 2 50 kDa heavy chain;Hyaluronan-binding protein 2 50 kDa heavy chain alternate form;Hyaluronan-binding protein 2 27 kDa light chain;Hyaluronan-binding protein 2 27 kDa light chain alternate form	HABP2
+	SCZ_CON	2.31874	0.831346	3.21512	Inter-alpha-trypsin inhibitor heavy chain H4;70 kDa inter-alpha-trypsin inhibitor heavy chain H4;35 kDa inter-alpha-trypsin inhibitor heavy chain H4	ITIH4
+	SCZ_CON	1.55736	0.555932	2.39499	Reticulocalbin-1	RCN1
+	SCZ_CON	1.51319	-0.345002	-2.34524	Myelin-oligodendrocyte glycoprotein	MOG
+	SCZ_CON	1.7645	0.453135	2.62425	Secreted frizzled-related protein 4	SFRP4
+	SCZ_CON	1.68088	0.534564	2.53244	Peptidase inhibitor 16	PI16
+	SCZ_CON	2.38534	0.367343	3.28473	Latent-transforming growth factor beta-binding protein 4	LTBP4
+	SCZ_CON	2.01458	-0.499908	-2.91406	Polypeptide N-acetylgalactosaminyltransferase 6	GALNT6
+	SCZ_CON	1.93173	0.501002	2.80533	Proteoglycan 4;Proteoglycan 4 C-terminal part	PRG4
+	SCZ_CON	1.55062	-0.395683	-2.38742	Immunoglobulin superfamily member 8	IGSF8
+	SCZ_CON	1.4022	-0.425619	-2.21861	Leucine-rich repeat and immunoglobulin-like domain-containing nogo receptor-interacting protein 1	LINGO1
+	SCZ_CON	1.41716	-0.49915	-2.23583	Immunoglobulin superfamily member 21	IGSF21
+	SCZ_CON	1.86754	0.628949	2.73618	Carboxypeptidase B2	CPB2
+	SCZ_CON	2.2756	-0.669408	-3.16992	Beta-Ala-His dipeptidase	CNDP1
+	SCZ_CON	1.4248	0.572751	2.2551	Hemicentin-1	HMCN1
+	SCZ_CON	1.86428	-0.569123	-2.73265	Neuroserpin	SERPINI1
+	SCZ_CON	1.56094	0.377795	2.39901	Chordin-like protein 1	CHRDL1
+	SCZ_CON	1.48665	-0.506237	-2.31517	Ly-6/neurotoxin-like protein 1	LYNX1
+	SCZ_CON	1.42182	-0.349641	-2.24118	Latrophilin-3	LPHN3
+	SCZ_CON	1.46442	-0.507505	-2.28989	Neural proliferation differentiation and control protein 1	NPDC1
+	SCZ_CON	1.86139	0.577939	2.72953	Olfactomedin-like protein 3	OLFML3
+	SCZ_CON	2.15422	0.75599	3.04218	Fetuin-B	FETUB
+	SCZ_CON	1.96598	-0.479769	-2.84206	ProSAAS;KEP;Big SAAS;Little SAAS;Big PEN-LEN;PEN;Little LEN;Big LEN	PCSK1N
+	SCZ_CON	1.39452	0.76835	2.24444	E3 ubiquitin-protein ligase TRIM33	TRIM33

## Sheet: BI-MDD
Student's T-test Significant BI_MDD	Student's T-test significant	-Log Student's T-test p-value BI_MDD	Student's T-test Difference BI_MDD	Student's T-test Test statistic BI_MDD	Protein names	Gene names
+	BI_MDD	1.34909	0.24485	2.17741	Secreted frizzled-related protein 4	SFRP4
+	BI_MDD	1.3773	0.312938	2.21093	Transforming growth factor-beta-induced protein ig-h3	TGFBI
+	BI_MDD	1.42554	0.321988	2.26789	Lactadherin;Lactadherin short form;Medin	MFGE8
+	BI_MDD	1.64126	0.32385	2.51776	Proenkephalin-A;Synenkephalin;Met-enkephalin;PENK(114-133);PENK(143-183);Met-enkephalin-Arg-Gly-Leu;Leu-enkephalin;PENK(237-258);Met-enkephalin-Arg-Phe	PENK
+	BI_MDD	1.36374	0.324097	2.19484	Angiotensinogen;Angiotensin-1;Angiotensin-2;Angiotensin-3;Angiotensin-4;Angiotensin 1-9;Angiotensin 1-7;Angiotensin 1-5;Angiotensin 1-4	AGT
+	BI_MDD	1.37955	0.33745	2.2136	Vitamin K-dependent protein S	PROS1
+	BI_MDD	1.37833	0.351038	2.23984	Ribonuclease inhibitor	RNH1
+	BI_MDD	1.61437	0.3719	2.487	Profilin-1	PFN1
+	BI_MDD	1.33579	0.375608	2.17366	Myristoylated alanine-rich C-kinase substrate	MARCKS
+	BI_MDD	1.44449	0.376461	2.29015	Actin, cytoplasmic 2;Actin, cytoplasmic 2, N-terminally processed;Actin, cytoplasmic 1;Actin, cytoplasmic 1, N-terminally processed	ACTG1;ACTB
+	BI_MDD	1.5368	0.381169	2.39768	Chordin	CHRD
+	BI_MDD	1.34023	0.384912	2.16684	Phospholipid transfer protein	PLTP
+	BI_MDD	1.33639	0.395607	2.16226	Transforming growth factor beta receptor type 3	TGFBR3
+	BI_MDD	1.36704	0.415778	2.19875	Multiple inositol polyphosphate phosphatase 1	MINPP1
+	BI_MDD	2.39033	0.42075	3.3496	Probable serine carboxypeptidase CPVL	CPVL
+	BI_MDD	1.4435	0.424652	2.28899	Lysosomal Pro-X carboxypeptidase	PRCP
+	BI_MDD	1.82624	0.490033	2.88193	Transforming growth factor beta-2;Latency-associated peptide	TGFB2
+	BI_MDD	1.31765	0.496793	2.15166	Protein MENT	MENT
+	BI_MDD	1.32353	0.497545	2.15881	Dipeptidyl peptidase 1;Dipeptidyl peptidase 1 exclusion domain chain;Dipeptidyl peptidase 1 heavy chain;Dipeptidyl peptidase 1 light chain	CTSC
+	BI_MDD	1.4626	0.507401	2.31136	Fibulin-2	FBLN2
+	BI_MDD	1.67602	0.507699	2.59736	Polypeptide N-acetylgalactosaminyltransferase 6	GALNT6
+	BI_MDD	1.48254	0.509019	2.43833	Semaphorin-4C	SEMA4C
+	BI_MDD	1.38835	0.509226	2.22402	Complement C2;Complement C2b fragment;Complement C2a fragment	C2
+	BI_MDD	1.47623	0.51062	2.32728	Coagulation factor X;Factor X light chain;Factor X heavy chain;Activated factor Xa heavy chain	F10
+	BI_MDD	1.49185	0.512791	2.37759
+	BI_MDD	1.69393	0.519671	2.57777	Out at first protein homolog	OAF
+	BI_MDD	1.90034	0.540523	3.03453	Kunitz-type protease inhibitor 1	SPINT1
+	BI_MDD	1.96838	0.551833	2.8857	Calmodulin	CALM1
+	BI_MDD	1.9176	0.561283	2.82923	Complement C1q subcomponent subunit B	C1QB
+	BI_MDD	1.43683	0.566427	2.28116	Coagulation factor IX;Coagulation factor IXa light chain;Coagulation factor IXa heavy chain	F9
+	BI_MDD	1.59668	0.568406	2.4667	Retinol-binding protein 4;Plasma retinol-binding protein(1-182);Plasma retinol-binding protein(1-181);Plasma retinol-binding protein(1-179);Plasma retinol-binding protein(1-176)	RBP4
+	BI_MDD	1.41813	0.569208	2.25917	Peptidyl-prolyl cis-trans isomerase C	PPIC
+	BI_MDD	1.35389	0.575856	2.18313	Ig kappa chain V-I region Roy
+	BI_MDD	1.46749	0.578583	2.31707	Bile salt-activated lipase	CEL
+	BI_MDD	2.0987	0.592308	3.02987	Insulin-like growth factor-binding protein 3	IGFBP3
+	BI_MDD	1.66732	0.600865	2.64155	Matrilin-2	MATN2
+	BI_MDD	1.92201	0.60516	2.83415	Augurin	C2orf40
+	BI_MDD	1.57618	0.608307	2.44313	Alpha-2-antiplasmin	SERPINF2
+	BI_MDD	1.90672	0.612592	2.8171	Cartilage oligomeric matrix protein	COMP
+	BI_MDD	1.35489	0.616511	2.18431	Vitronectin;Vitronectin V65 subunit;Vitronectin V10 subunit;Somatomedin-B	VTN
+	BI_MDD	1.55149	0.617006	2.49666	Group XV phospholipase A2	PLA2G15
+	BI_MDD	2.38947	0.622509	3.42806	Cadherin-5	CDH5
+	BI_MDD	1.31887	0.625332	2.14131	Complement component C8 beta chain	C8B
+	BI_MDD	1.46482	0.62793	2.3875	Neuroblast differentiation-associated protein AHNAK	AHNAK
+	BI_MDD	1.82054	0.648909	2.7207	Plasma serine protease inhibitor	SERPINA5
+	BI_MDD	1.5551	0.654137	2.41883	N-acetylmuramoyl-L-alanine amidase	PGLYRP2
+	BI_MDD	1.68559	0.654181	2.56829	Elastin	ELN
+	BI_MDD	1.36667	0.65477	2.19832	Complement component C6	C6
+	BI_MDD	3.08715	0.661684	4.11059	Heparin cofactor 2	SERPIND1
+	BI_MDD	2.00474	0.673379	2.92603	Coagulation factor XI;Coagulation factor XIa heavy chain;Coagulation factor XIa light chain	F11
+	BI_MDD	1.63654	0.675644	2.51237	Phosphatidylinositol-glycan-specific phospholipase D	GPLD1
+	BI_MDD	1.38149	0.678221	2.2159	Ig kappa chain V-I region BAN
+	BI_MDD	1.3085	0.681875	2.12888	Ig kappa chain V-III region VG
+	BI_MDD	1.37747	0.682811	2.21113	Inter-alpha-trypsin inhibitor heavy chain H4;70 kDa inter-alpha-trypsin inhibitor heavy chain H4;35 kDa inter-alpha-trypsin inhibitor heavy chain H4	ITIH4
+	BI_MDD	1.41881	0.685474	2.25997	Antithrombin-III	SERPINC1
+	BI_MDD	1.4122	0.688082	2.25219	Vitamin D-binding protein	GC
+	BI_MDD	1.57837	0.690166	2.44565	Hyaluronan-binding protein 2;Hyaluronan-binding protein 2 50 kDa heavy chain;Hyaluronan-binding protein 2 50 kDa heavy chain alternate form;Hyaluronan-binding protein 2 27 kDa light chain;Hyaluronan-binding protein 2 27 kDa light chain alternate form	HABP2
+	BI_MDD	1.37702	0.705372	2.2106	Alpha-1-antitrypsin;Short peptide from AAT	SERPINA1
+	BI_MDD	1.54054	0.706536	2.402	Complement component C9;Complement component C9a;Complement component C9b	C9
+	BI_MDD	1.33443	0.708421	2.15992	Protein AMBP;Alpha-1-microglobulin;Inter-alpha-trypsin inhibitor light chain;Trypstatin	AMBP
+	BI_MDD	2.04795	0.710451	3.03254	Hemicentin-1	HMCN1
+	BI_MDD	1.36064	0.710813	2.19116	Complement factor B;Complement factor B Ba fragment;Complement factor B Bb fragment	CFB
+	BI_MDD	1.30963	0.712382	2.13023	Ig heavy chain V-III region GAL
+	BI_MDD	1.88126	0.718614	2.78869	Insulin-like growth factor-binding protein complex acid labile subunit	IGFALS
+	BI_MDD	1.4865	0.718722	2.33926	Ig kappa chain V-II region MIL
+	BI_MDD	3.41807	0.735871	4.55173	Pro-MCH;Neuropeptide-glycine-glutamic acid;Neuropeptide-glutamic acid-isoleucine;Melanin-concentrating hormone	PMCH
+	BI_MDD	2.06897	0.739748	2.99706	Complement C3;Complement C3 beta chain;C3-beta-c;Complement C3 alpha chain;C3a anaphylatoxin;Acylation stimulating protein;Complement C3b alpha chain;Complement C3c alpha chain fragment 1;Complement C3dg fragment;Complement C3g fragment;Complement C3d fragment;Complement C3f fragment;Complement C3c alpha chain fragment 2	C3
+	BI_MDD	2.04031	0.740821	2.9654	Coagulation factor XIII B chain	F13B
+	BI_MDD	1.6582	0.748921	2.5371	Plasminogen;Plasmin heavy chain A;Activation peptide;Angiostatin;Plasmin heavy chain A, short form;Plasmin light chain B	PLG
+	BI_MDD	1.68274	0.75333	2.56504	Kininogen-1;Kininogen-1 heavy chain;T-kinin;Bradykinin;Lysyl-bradykinin;Kininogen-1 light chain;Low molecular weight growth-promoting factor	KNG1
+	BI_MDD	1.30732	0.775684	2.12746	Fetuin-B	FETUB
+	BI_MDD	2.11112	0.786223	3.04355	Kallistatin	SERPINA4
+	BI_MDD	1.7047	0.787544	2.58999	Vitamin K-dependent protein Z	PROZ
+	BI_MDD	1.86659	0.78767	2.77229	Complement factor I;Complement factor I heavy chain;Complement factor I light chain	CFI
+	BI_MDD	1.48929	0.798114	2.34252	Histidine-rich glycoprotein	HRG
+	BI_MDD	1.54861	0.799275	2.41133	Inter-alpha-trypsin inhibitor heavy chain H2	ITIH2
+	BI_MDD	1.79915	0.821152	2.69666	Beta-2-glycoprotein 1	APOH
+	BI_MDD	1.67408	0.826249	2.57366	Complement factor H-related protein 2	CFHR2
+	BI_MDD	2.01641	0.832298	2.93896	Carboxypeptidase N subunit 2	CPN2
+	BI_MDD	1.87975	0.840663	2.787	Apolipoprotein A-I;Proapolipoprotein A-I;Truncated apolipoprotein A-I	APOA1
+	BI_MDD	2.1615	0.842978	3.09899	Thyroxine-binding globulin	SERPINA7
+	BI_MDD	1.46789	0.853019	2.31754	Inter-alpha-trypsin inhibitor heavy chain H1	ITIH1
+	BI_MDD	1.84419	0.856114	2.90503	Aminopeptidase N	ANPEP
+	BI_MDD	1.86867	0.873653	2.79738	Immunoglobulin J chain	IGJ
+	BI_MDD	1.8961	0.879727	2.80526	Complement C5;Complement C5 beta chain;Complement C5 alpha chain;C5a anaphylatoxin;Complement C5 alpha chain	C5
+	BI_MDD	1.82037	0.902707	2.72051	Neuroligin-4, X-linked;Neuroligin-4, Y-linked	NLGN4X;NLGN4Y
+	BI_MDD	1.61607	0.957068	2.48894	Ig mu chain C region;Ig mu heavy chain disease protein	IGHM
+	BI_MDD	1.85691	0.963985	2.76147	Apolipoprotein A-II;Proapolipoprotein A-II;Truncated apolipoprotein A-II	APOA2
+	BI_MDD	1.45356	0.973743	2.40066	Immunoglobulin superfamily member 1	IGSF1
+	BI_MDD	2.24373	0.999363	3.50224	Carboxypeptidase N catalytic chain	CPN1
+	BI_MDD	1.90015	1.02221	2.80977	Apolipoprotein B-100;Apolipoprotein B-48	APOB
+	BI_MDD	2.40195	1.0236	3.36229	Ig kappa chain V-III region IARC/BL41
+	BI_MDD	2.84412	1.08824	3.84451	Lipopolysaccharide-binding protein	LBP
+	BI_MDD	1.62197	1.13729	2.4957	Serum paraoxonase/arylesterase 1	PON1
+	BI_MDD	1.87804	1.17652	2.7851	Ig lambda chain V-I region NIG-64;Ig lambda chain V-I region BL2
+	BI_MDD	2.07217	1.18916	3.0006	C4b-binding protein alpha chain	C4BPA
+	BI_MDD	1.89383	1.20089	2.80272	Haptoglobin-related protein	HPR
+	BI_MDD	2.56906	1.30233	3.63625	Apolipoprotein L1	APOL1
+	BI_MDD	2.07586	1.71847	3.00467	Serum amyloid P-component;Serum amyloid P-component(1-203)	APCS

## Sheet: SCZ-BI
Student's T-test Significant SCZ_BI	Student's T-test significant	-Log Student's T-test p-value SCZ_BI	Student's T-test Difference SCZ_BI	Student's T-test Test statistic SCZ_BI	Protein names	Gene names
+	SCZ_BI	2.64544	-0.779895	-4.21312	Polypeptide N-acetylgalactosaminyltransferase 6	GALNT6
+	SCZ_BI	1.31315	-0.43256	-2.24459	Elastin	ELN
+	SCZ_BI	1.35064	0.16897	2.2954	Protein NOV homolog	NOV
+	SCZ_BI	1.79336	0.324006	2.89051	Secreted frizzled-related protein 4	SFRP4
+	SCZ_BI	1.85578	0.390355	2.97448	Peptidyl-prolyl cis-trans isomerase B	PPIB
+	SCZ_BI	1.51428	0.545275	2.56174	C-type mannose receptor 2	MRC2
+	SCZ_BI	1.56503	0.729267	2.78187	Carbonic anhydrase-related protein 10	CA10
+	SCZ_BI	1.47293	0.759089	2.55982	Calcium/calmodulin-dependent protein kinase type II subunit alpha	CAMK2A
+	SCZ_BI	2.06439	0.767775	3.61019	Store-operated calcium entry-associated regulatory factor	SARAF

## Sheet: SCZ-MDD
Student's T-test Significant SCZ_MDD	Student's T-test significant	-Log Student's T-test p-value SCZ_MDD	Student's T-test Difference SCZ_MDD	Student's T-test Test statistic SCZ_MDD	Protein names	Gene names
+	SCZ_MDD	1.31881	0.170794	2.14124
+	SCZ_MDD	1.38637	0.179577	2.22168	Insulin-like growth factor-binding protein 7	IGFBP7
+	SCZ_MDD	1.49356	0.214074	2.34748	Follistatin-related protein 1	FSTL1
+	SCZ_MDD	1.30885	0.264174	2.1293	Extracellular superoxide dismutase [Cu-Zn]	SOD3
+	SCZ_MDD	1.94795	0.314282	2.91628	Ceroid-lipofuscinosis neuronal protein 5	CLN5
+	SCZ_MDD	1.60502	0.34004	2.47627	Kinesin-like protein KIF20B	KIF20B
+	SCZ_MDD	2.59128	0.347562	3.56878	Galectin-3-binding protein	LGALS3BP
+	SCZ_MDD	1.3903	0.348016	2.22633	Actin, cytoplasmic 2;Actin, cytoplasmic 2, N-terminally processed;Actin, cytoplasmic 1;Actin, cytoplasmic 1, N-terminally processed	ACTG1;ACTB
+	SCZ_MDD	1.4665	0.363127	2.31592	Laminin subunit beta-2	LAMB2
+	SCZ_MDD	1.6823	0.380151	2.56455	Vitamin K-dependent protein S	PROS1
+	SCZ_MDD	1.42216	0.380554	2.27753	Hepatocyte growth factor receptor	MET
+	SCZ_MDD	1.66099	0.38796	2.54029	Receptor-type tyrosine-protein phosphatase T	PTPRT
+	SCZ_MDD	1.30672	0.396071	2.13837	Cholinesterase	BCHE
+	SCZ_MDD	1.46651	0.411443	2.31593	Chordin-like protein 1	CHRDL1
+	SCZ_MDD	1.38649	0.427851	2.22181	Apolipoprotein D	APOD
+	SCZ_MDD	1.59864	0.434404	2.46895	Attractin	ATRN
+	SCZ_MDD	1.54278	0.435607	2.40459	Fibromodulin	FMOD
+	SCZ_MDD	1.35219	0.437505	2.1811	Probable serine carboxypeptidase CPVL	CPVL
+	SCZ_MDD	1.6598	0.438461	2.53892	Nucleobindin-2;Nesfatin-1	NUCB2
+	SCZ_MDD	1.31813	0.441882	2.14043	Adipocyte enhancer-binding protein 1	AEBP1
+	SCZ_MDD	1.35237	0.442203	2.18132	Lumican	LUM
+	SCZ_MDD	1.31635	0.455021	2.13829	Dipeptidyl peptidase 2	DPP7
+	SCZ_MDD	1.36293	0.457207	2.19388	Disintegrin and metalloproteinase domain-containing protein 11	ADAM11
+	SCZ_MDD	1.91525	0.473705	2.82661	Mimecan	OGN
+	SCZ_MDD	2.08568	0.474155	3.0155	Serine/threonine-protein kinase 38-like	STK38L
+	SCZ_MDD	2.056	0.47419	2.98274	Latent-transforming growth factor beta-binding protein 4	LTBP4
+	SCZ_MDD	2.10847	0.476769	3.04062	Disintegrin and metalloproteinase domain-containing protein 9	ADAM9
+	SCZ_MDD	2.23701	0.476971	3.18188	Transforming growth factor-beta-induced protein ig-h3	TGFBI
+	SCZ_MDD	1.6149	0.480971	2.52485	Tissue alpha-L-fucosidase	FUCA1
+	SCZ_MDD	1.60433	0.483778	2.47548	Vitamin K-dependent protein C;Vitamin K-dependent protein C light chain;Vitamin K-dependent protein C heavy chain;Activation peptide	PROC
+	SCZ_MDD	1.35703	0.485737	2.18686	Growth/differentiation factor 8	MSTN
+	SCZ_MDD	2.1345	0.499321	3.06929	Matrix metalloproteinase-14	MMP14
+	SCZ_MDD	1.82775	0.504238	2.72879	L-selectin	SELL
+	SCZ_MDD	1.4474	0.514447	2.29356	Ceruloplasmin	CP
+	SCZ_MDD	1.761	0.515197	2.65369	Biotinidase	BTD
+	SCZ_MDD	1.31147	0.517482	2.13244	Platelet-derived growth factor receptor beta	PDGFRB
+	SCZ_MDD	1.42446	0.528886	2.36275	Glycoprotein integral membrane protein 1	GINM1
+	SCZ_MDD	1.60903	0.529304	2.48087	Coagulation factor X;Factor X light chain;Factor X heavy chain;Activated factor Xa heavy chain	F10
+	SCZ_MDD	1.89225	0.530043	2.80096	Plasma protease C1 inhibitor	SERPING1
+	SCZ_MDD	2.03144	0.530446	3.21193	Transforming growth factor beta-2;Latency-associated peptide	TGFB2
+	SCZ_MDD	1.94267	0.534516	2.85714	Complement C2;Complement C2b fragment;Complement C2a fragment	C2
+	SCZ_MDD	1.60892	0.535243	2.51773	Mannosyl-oligosaccharide 1,2-alpha-mannosidase IC	MAN1C1
+	SCZ_MDD	1.365	0.537485	2.19634	Ig lambda chain V-I region WAH;Ig lambda chain V-I region HA
+	SCZ_MDD	1.3961	0.538203	2.23318	Calmodulin	CALM1
+	SCZ_MDD	1.3724	0.543147	2.20512	Fatty acid-binding protein, epidermal	FABP5
+	SCZ_MDD	1.35169	0.54786	2.18051	N-acetylmuramoyl-L-alanine amidase	PGLYRP2
+	SCZ_MDD	2.02955	0.550716	2.9535	Complement factor H	CFH
+	SCZ_MDD	1.81153	0.55286	2.91493	Cell division cycle 5-like protein	CDC5L
+	SCZ_MDD	1.37409	0.55396	2.20713	Neurexophilin-1	NXPH1
+	SCZ_MDD	1.79863	0.555563	2.69609	Peptidyl-prolyl cis-trans isomerase B	PPIB
+	SCZ_MDD	1.97233	0.564295	2.89009	Lysosomal Pro-X carboxypeptidase	PRCP
+	SCZ_MDD	1.37995	0.567178	2.21408	Protein AMBP;Alpha-1-microglobulin;Inter-alpha-trypsin inhibitor light chain;Trypstatin	AMBP
+	SCZ_MDD	4.50178	0.568856	5.72189	Secreted frizzled-related protein 4	SFRP4
+	SCZ_MDD	1.32425	0.573796	2.14775	Complement C1q subcomponent subunit B	C1QB
+	SCZ_MDD	1.60056	0.57586	2.53081	Lysyl oxidase homolog 1	LOXL1
+	SCZ_MDD	1.3028	0.579675	2.12203	Glia maturation factor beta	GMFB
+	SCZ_MDD	1.65646	0.59237	2.5742	C-type mannose receptor 2	MRC2
+	SCZ_MDD	1.5975	0.592513	2.46764	Coagulation factor IX;Coagulation factor IXa light chain;Coagulation factor IXa heavy chain	F9
+	SCZ_MDD	1.61499	0.597019	2.48771	Alpha-1,6-mannosylglycoprotein 6-beta-N-acetylglucosaminyltransferase A	MGAT5
+	SCZ_MDD	1.68748	0.626802	2.57044	Hemopexin	HPX
+	SCZ_MDD	1.41598	0.627997	2.25664	Carboxypeptidase B2	CPB2
+	SCZ_MDD	2.48838	0.629249	3.45659	Plasma serine protease inhibitor	SERPINA5
+	SCZ_MDD	1.60239	0.638396	2.47326	Prothrombin;Activation peptide fragment 1;Activation peptide fragment 2;Thrombin light chain;Thrombin heavy chain	F2
+	SCZ_MDD	2.2438	0.646916	3.18933	Coagulation factor XIII B chain	F13B
+	SCZ_MDD	1.37028	0.651454	2.20261	Ig kappa chain C region	IGKC
+	SCZ_MDD	2.01791	0.652691	2.94062	Serum albumin	ALB
+	SCZ_MDD	1.41768	0.656935	2.3278	Ig lambda chain V-II region TRO
+	SCZ_MDD	1.76977	0.65795	2.66358	Ig kappa chain V-I region BAN
+	SCZ_MDD	1.83452	0.66299	2.73638	Complement component C9;Complement component C9a;Complement component C9b	C9
+	SCZ_MDD	1.43764	0.670781	2.31206	Mannan-binding lectin serine protease 2;Mannan-binding lectin serine protease 2 A chain;Mannan-binding lectin serine protease 2 B chain	MASP2
+	SCZ_MDD	2.31065	0.672601	3.44045	Cadherin-5	CDH5
+	SCZ_MDD	2.30657	0.67787	3.25805	Phospholipid transfer protein	PLTP
+	SCZ_MDD	1.84713	0.684595	2.75052	Complement component C6	C6
+	SCZ_MDD	2.36528	0.68581	3.32224	Retinol-binding protein 4;Plasma retinol-binding protein(1-182);Plasma retinol-binding protein(1-181);Plasma retinol-binding protein(1-179);Plasma retinol-binding protein(1-176)	RBP4
+	SCZ_MDD	1.38357	0.686071	2.21836	Ig kappa chain V-III region IARC/BL41
+	SCZ_MDD	2.05806	0.686818	2.98502	Ig kappa chain V-II region MIL
+	SCZ_MDD	2.36745	0.68711	3.58367	Oncostatin-M-specific receptor subunit beta	OSMR
+	SCZ_MDD	1.67191	0.689355	2.55272	Immunoglobulin lambda-like polypeptide 5;Ig lambda-1 chain C regions	IGLL5;IGLC1
+	SCZ_MDD	1.42126	0.689644	2.26286	Ig heavy chain V-II region ARH-77;Ig heavy chain V-II region NEWM
+	SCZ_MDD	1.51552	0.689858	2.48112	Xyloside xylosyltransferase 1	XXYLT1
+	SCZ_MDD	2.05897	0.697306	2.98602	Ig kappa chain V-III region CLL
+	SCZ_MDD	2.11312	0.702176	3.04575	Zinc-alpha-2-glycoprotein	AZGP1
+	SCZ_MDD	2.30753	0.70509	3.25911	Transthyretin	TTR
+	SCZ_MDD	1.7144	0.72505	2.60099	Carboxypeptidase N subunit 2	CPN2
+	SCZ_MDD	1.83007	0.74225	2.73139	Ig kappa chain V-I region Ni
+	SCZ_MDD	1.34501	0.745032	2.17255	Ig mu chain C region;Ig mu heavy chain disease protein	IGHM
+	SCZ_MDD	1.61154	0.749956	2.48376	Alpha-1B-glycoprotein	A1BG
+	SCZ_MDD	2.29573	0.753801	3.24619	Alpha-2-antiplasmin	SERPINF2
+	SCZ_MDD	1.89031	0.757156	2.7988	Hepatocyte growth factor-like protein;Hepatocyte growth factor-like protein alpha chain;Hepatocyte growth factor-like protein beta chain;Putative macrophage stimulating 1-like protein	MST1;MST1L
+	SCZ_MDD	1.53293	0.75947	2.39319	Alpha-1-acid glycoprotein 2	ORM2
+	SCZ_MDD	3.19533	0.760273	4.22961	Insulin-like growth factor-binding protein 3	IGFBP3
+	SCZ_MDD	2.09119	0.766915	3.02158	Vitamin D-binding protein	GC
+	SCZ_MDD	2.12486	0.767367	3.05868	Coagulation factor XI;Coagulation factor XIa heavy chain;Coagulation factor XIa light chain	F11
+	SCZ_MDD	1.83771	0.775043	2.73995	Apolipoprotein A-IV	APOA4
+	SCZ_MDD	2.9662	0.776325	3.97798	Heparin cofactor 2	SERPIND1
+	SCZ_MDD	2.05598	0.781646	2.98272	Alpha-1-antichymotrypsin;Alpha-1-antichymotrypsin His-Pro-less	SERPINA3
+	SCZ_MDD	2.51058	0.792314	3.4808	Complement C3;Complement C3 beta chain;C3-beta-c;Complement C3 alpha chain;C3a anaphylatoxin;Acylation stimulating protein;Complement C3b alpha chain;Complement C3c alpha chain fragment 1;Complement C3dg fragment;Complement C3g fragment;Complement C3d fragment;Complement C3f fragment;Complement C3c alpha chain fragment 2	C3
+	SCZ_MDD	1.55395	0.794124	2.4175	Inter-alpha-trypsin inhibitor heavy chain H1	ITIH1
+	SCZ_MDD	2.36405	0.795542	3.3209	Complement factor I;Complement factor I heavy chain;Complement factor I light chain	CFI
+	SCZ_MDD	1.78497	0.805644	2.78794	Myocilin;Myocilin, N-terminal fragment;Myocilin, C-terminal fragment	MYOC
+	SCZ_MDD	2.75227	0.805653	3.74428	Epidermal growth factor receptor	EGFR
+	SCZ_MDD	1.5607	0.807477	2.42528	Alpha-1-acid glycoprotein 1	ORM1
+	SCZ_MDD	1.98123	0.809838	2.89997	Inter-alpha-trypsin inhibitor heavy chain H4;70 kDa inter-alpha-trypsin inhibitor heavy chain H4;35 kDa inter-alpha-trypsin inhibitor heavy chain H4	ITIH4
+	SCZ_MDD	1.59239	0.81014	2.46178	Ig lambda chain V-IV region Hil
+	SCZ_MDD	1.57654	0.812997	2.44355	Vitronectin;Vitronectin V65 subunit;Vitronectin V10 subunit;Somatomedin-B	VTN
+	SCZ_MDD	1.98332	0.814474	2.90229	Afamin	AFM
+	SCZ_MDD	1.69507	0.81492	2.57905	Complement component C8 beta chain	C8B
+	SCZ_MDD	1.87796	0.818519	2.78501	Hyaluronan-binding protein 2;Hyaluronan-binding protein 2 50 kDa heavy chain;Hyaluronan-binding protein 2 50 kDa heavy chain alternate form;Hyaluronan-binding protein 2 27 kDa light chain;Hyaluronan-binding protein 2 27 kDa light chain alternate form	HABP2
+	SCZ_MDD	2.14701	0.827045	3.08305	Kininogen-1;Kininogen-1 heavy chain;T-kinin;Bradykinin;Lysyl-bradykinin;Kininogen-1 light chain;Low molecular weight growth-promoting factor	KNG1
+	SCZ_MDD	2.24046	0.82934	3.18567	Kallistatin	SERPINA4
+	SCZ_MDD	1.54942	0.84009	2.41226	Corticosteroid-binding globulin	SERPINA6
+	SCZ_MDD	1.81618	0.840713	2.7158	Inter-alpha-trypsin inhibitor heavy chain H2	ITIH2
+	SCZ_MDD	2.18305	0.84183	3.12267	Alpha-2-HS-glycoprotein;Alpha-2-HS-glycoprotein chain A;Alpha-2-HS-glycoprotein chain B	AHSG
+	SCZ_MDD	1.93172	0.841922	2.84495	Plasma kallikrein;Plasma kallikrein heavy chain;Plasma kallikrein light chain	KLKB1
+	SCZ_MDD	1.76228	0.842948	2.65514	Alpha-1-antitrypsin;Short peptide from AAT	SERPINA1
+	SCZ_MDD	2.08279	0.844672	3.04035	Ig lambda chain V-III region SH
+	SCZ_MDD	2.16465	0.845709	3.10245	Plasminogen;Plasmin heavy chain A;Activation peptide;Angiostatin;Plasmin heavy chain A, short form;Plasmin light chain B	PLG
+	SCZ_MDD	2.14736	0.852236	3.08344	Beta-2-glycoprotein 1	APOH
+	SCZ_MDD	2.61984	0.872583	3.5999	Insulin-like growth factor-binding protein complex acid labile subunit	IGFALS
+	SCZ_MDD	2.50546	0.879048	3.47522	Thyroxine-binding globulin	SERPINA7
+	SCZ_MDD	1.61239	0.888017	2.48473	Fetuin-B	FETUB
+	SCZ_MDD	2.44084	0.894144	3.40473	Complement factor B;Complement factor B Ba fragment;Complement factor B Bb fragment	CFB
+	SCZ_MDD	1.62618	0.895987	2.66612	Store-operated calcium entry-associated regulatory factor	SARAF
+	SCZ_MDD	2.11194	0.906475	3.07326	Apolipoprotein L1	APOL1
+	SCZ_MDD	2.29771	0.907314	3.24836	Antithrombin-III	SERPINC1
+	SCZ_MDD	1.41732	0.907703	2.25822	Ig lambda chain V-V region DEL
+	SCZ_MDD	2.05253	0.915407	2.97891	Ig gamma-1 chain C region	IGHG1
+	SCZ_MDD	2.71107	0.951481	3.69935	Phosphatidylinositol-glycan-specific phospholipase D	GPLD1
+	SCZ_MDD	2.41944	0.963449	3.38138	Lipopolysaccharide-binding protein	LBP
+	SCZ_MDD	1.59996	1.00443	2.63095	Properdin	CFP
+	SCZ_MDD	2.4243	1.01318	3.38669	Apolipoprotein A-I;Proapolipoprotein A-I;Truncated apolipoprotein A-I	APOA1
+	SCZ_MDD	1.93116	1.02875	3.07614	Carboxypeptidase N catalytic chain	CPN1
+	SCZ_MDD	2.63915	1.03768	3.62095	Vitamin K-dependent protein Z	PROZ
+	SCZ_MDD	1.45129	1.05549	2.29812	Ig alpha-1 chain C region	IGHA1
+	SCZ_MDD	2.57635	1.06596	3.64472	Ig kappa chain V-III region NG9
+	SCZ_MDD	1.99488	1.06993	3.00615	Ig kappa chain V-II region FR
+	SCZ_MDD	2.66105	1.09043	3.64482	Complement C5;Complement C5 beta chain;Complement C5 alpha chain;C5a anaphylatoxin;Complement C5 alpha chain	C5
+	SCZ_MDD	1.48326	1.10617	2.33549	Serum paraoxonase/arylesterase 1	PON1
+	SCZ_MDD	1.74694	1.14738	2.63782	C4b-binding protein alpha chain	C4BPA
+	SCZ_MDD	1.97084	1.14824	2.88844	Haptoglobin-related protein	HPR
+	SCZ_MDD	1.93443	1.14997	2.84797	Apolipoprotein A-II;Proapolipoprotein A-II;Truncated apolipoprotein A-II	APOA2
+	SCZ_MDD	1.9096	1.24805	2.87158	Apolipoprotein C-I;Truncated apolipoprotein C-I	APOC1
+	SCZ_MDD	1.61946	1.38108	2.65711	Dynamin-1	DNM1
+	SCZ_MDD	2.23111	1.53413	3.48484	Eukaryotic translation initiation factor 4 gamma 3	EIF4G3
+	SCZ_MDD	2.64315	1.56605	3.6253	Ig lambda chain V-I region NIG-64;Ig lambda chain V-I region BL2
+	SCZ_MDD	3.00625	1.98752	4.02184	Serum amyloid P-component;Serum amyloid P-component(1-203)	APCS

## Sheet: supplementary 7-Cross section
Note: Some proteins of the pairwise comparisons my be missing in this cross section because they did not meet the criteria of identification in 65% of the samples
Protein IDs	Protein names	Gene names	Student's T-test SCZ VS CON	Student's T-test significant-SCZ-CON	Student's T-test +FDR Significant MDD_CON	Student's T-test significant_FDR	Student's T-test Significant BI_CON	Student's T-test significant-BI-CON	Student's T-test Significant SCZ_BI	Student's T-test significant_SCZ-BI	Student's T-test Significant BI_MDD	Student's T-test significant_BI-MDD	Student's T-test Significant SCZ_MDD	Student's T-test significant-SCZ-MDD	(-)Log Student's T-test p-value SCZ_CON	Student's T-test Difference SCZ_CON	Student's T-test Test statistic SCZ_CON	(-)Log Student's T-test p-value MDD_CON	Student's T-test q-value MDD_CON	Student's T-test+FDR Difference MDD_CON-	Student's T-test +FDR Test statistic MDD_CON-	(-)Log Student's T-test p-value BI_CON	Student's T-test Difference BI_CON	Student's T-test Test statistic BI_CON	-Log Student's T-test p-value SCZ_BI	Student's T-test Difference SCZ_BI	Student's T-test Test statistic SCZ_BI	-Log Student's T-test p-value BI_MDD	Student's T-test Difference BI_MDD	Student's T-test Test statistic BI_MDD	-Log Student's T-test p-value SCZ_MDD	Student's T-test Difference SCZ_MDD	Student's T-test Test statistic SCZ_MDD
A1L4H1;A1L4H1-2	Soluble scavenger receptor cysteine-rich domain-containing protein SSC5D	SSC5D													0.509161	0.12827	1.04551	0.289958	0.59487	-0.0976881	-0.664173	0.895028	0.242433	1.59848	0.231335	-0.114163	-0.561169	0.788343	0.340121	1.46312	0.521764	0.225958	1.06937
A5PKW4	PH and SEC7 domain-containing protein 1	PSD			+	MDD_CON									0.111922	-0.0477598	-0.293073	1.94896	0.0475762	-0.458748	-2.74616	1.26071	-0.319908	-2.05333	1.06774	0.272148	1.9075	0.279302	0.138841	0.648831	1.09466	0.410989	1.86645
A6NGN9	IgLON family member 5	IGLON5													0.529004	-0.919579	-1.07678	0.144835	0.776986	-0.295307	-0.367569	0.118378	0.360046	0.30827	0.459346	-1.27962	-0.986277	0.222631	0.655353	0.536608	0.319666	-0.624272	-0.724872
A6NLU5	V-set and transmembrane domain-containing protein 2B	VSTM2B			+	MDD_CON	+	BI_CON							0.449489	-0.199815	-0.948915	2.20794	0.043908	-0.571128	-3.00071	1.37112	-0.401539	-2.1827	0.447527	0.201724	0.965968	0.315764	0.169588	0.717649	0.758439	0.371312	1.42137
B9A064;P0CG04	Immunoglobulin lambda-like polypeptide 5;Ig lambda-1 chain C regions	IGLL5;IGLC1	+	SCZ_CON									+	SCZ_MDD	1.6886	0.736493	2.54096	0.0748069	0.878895	0.0471373	0.201806	0.989691	0.610095	1.72095	0.109074	0.126397	0.289781	0.896978	0.562958	1.6108	1.67191	0.689355	2.55272
CON__P02768-1;P02768;P02768-2;P02768-3	Serum albumin	ALB	+	SCZ_CON			+	BI_CON					+	SCZ_MDD	2.52797	0.747519	3.43322	0.236202	0.661613	0.094828	0.560261	1.36821	0.585146	2.17934	0.172577	0.162373	0.436022	1.00387	0.490318	1.75088	2.01791	0.652691	2.94062
O00187;O00187-2	Mannan-binding lectin serine protease 2;Mannan-binding lectin serine protease 2 A chain;Mannan-binding lectin serine protease 2 B chain	MASP2	+	SCZ_CON									+	SCZ_MDD	1.76529	0.678661	2.65853	0.0127747	0.972608	0.0078803	0.0367527	1.20424	0.667856	2.00245	0.00776118	0.0108053	0.0229039	1.00443	0.659975	1.76714	1.43764	0.670781	2.31206
O00264;O00264-2	Membrane-associated progesterone receptor component 1	PGRMC1													0.0365632	-0.0212201	-0.102802	0.221738	0.67727	-0.105786	-0.531213	0.372651	0.144863	0.818127	0.242573	-0.166083	-0.58418	0.399079	0.250649	0.866635	0.102703	0.0845661	0.271603
O00391;O00391-2	Sulfhydryl oxidase 1	QSOX1													0.155285	-0.0764174	-0.392382	1.06688	0.148198	-0.266746	-1.79215	0.0761846	-0.032913	-0.205999	0.0788981	-0.0435044	-0.215279	0.741093	0.233833	1.39692	0.431179	0.190329	0.921398
O00451;O00451-3;O00451-2	GDNF family receptor alpha-2	GFRA2			+	MDD_CON	+	BI_CON							0.812819	-0.348057	-1.48869	2.25509	0.0438947	-0.629196	-3.0463	1.61866	-0.441324	-2.4635	0.128326	0.0932669	0.335509	0.298785	0.187872	0.685906	0.407801	0.281139	0.881649
O00461	Golgi integral membrane protein 4	GOLIM4	+	SCZ_CON			+	BI_CON							1.39722	-0.340368	-2.21288	1.74469	0.0598392	-0.419195	-2.53934	1.65643	-0.320323	-2.50542	0.0432528	-0.0200444	-0.122143	0.176207	0.0988718	0.43906	0.124678	0.0788274	0.323575
O00462	Beta-mannosidase	MANBA													0.0792753	0.0321178	0.213739	0.619863	0.322443	-0.149923	-1.20498	0.319021	0.0876779	0.721767	0.0965297	-0.0555601	-0.25925	0.687857	0.2376	1.32069	0.414111	0.18204	0.892446
O00468-6;O00468-3;O00468-5;O00468-4;O00468-7;O00468;O00468-2	Agrin;Agrin N-terminal 110 kDa subunit;Agrin C-terminal 110 kDa subunit;Agrin C-terminal 90 kDa fragment;Agrin C-terminal 22 kDa fragment	AGRN					+	BI_CON							0.570506	-0.198302	-1.14096	1.18646	0.127029	-0.289518	-1.93319	1.37412	-0.279772	-2.18618	0.159051	0.0814696	0.405929	0.0174999	0.00974636	0.0502997	0.15519	0.091216	0.392959
O00533	Neural cell adhesion molecule L1-like protein;Processed neural cell adhesion molecule L1-like protein	CHL1					+	BI_CON							0.769343	-0.322391	-1.42917	1.77066	0.0584503	-0.495725	-2.56598	1.69895	-0.44591	-2.55235	0.175625	0.123519	0.442731	0.0707846	0.0498155	0.192722	0.241634	0.173335	0.575014
O00584;O00584-2	Ribonuclease T2	RNASET2													1.04787	-0.206299	-1.7944	0.607441	0.328997	-0.126855	-1.1868	0.151181	-0.0349451	-0.38325	0.639579	-0.171354	-1.28039	0.275992	0.0919103	0.64246	0.200242	-0.0794441	-0.490258
O14498	Immunoglobulin superfamily containing leucine-rich repeat protein	ISLR													0.0423341	-0.0175585	-0.118323	1.51219	0.0767942	-0.314788	-2.29547	0.424525	-0.130335	-0.907274	0.31995	0.112777	0.73592	0.512769	0.184453	1.05507	0.931395	0.297229	1.65642
O14514	Brain-specific angiogenesis inhibitor 1	BAI1													0.868022	-0.290742	-1.56279	1.42111	0.0879082	-0.381661	-2.19693	0.0266924	-0.0135941	-0.0758321	0.618431	-0.277148	-1.24718	0.861983	0.368067	1.56387	0.147828	0.0909188	0.376495
O14522;O14522-1	Receptor-type tyrosine-protein phosphatase T	PTPRT											+	SCZ_MDD	0.740631	0.205529	1.38925	0.933586	0.186876	-0.182431	-1.62828	0.229685	0.0847648	0.549715	0.23594	0.120764	0.570631	0.942769	0.267196	1.67139	1.66099	0.38796	2.54029
O14594	Neurocan core protein	NCAN													0.652407	-0.273343	-1.2632	1.60297	0.0695967	-0.438703	-2.39191	1.23986	-0.350514	-2.02856	0.106955	0.0771707	0.284664	0.139692	0.0881893	0.358098	0.245194	0.16536	0.582119
O14668-2;O14668	Transmembrane gamma-carboxyglutamic acid protein 1	PRRG1													0.254964	0.24082	0.604447	0.443979	0.449484	-0.347386	-0.941238	0.0781063	-0.079178	-0.211995	0.378321	0.319998	0.868532	0.226778	0.268208	0.551759	0.554733	0.588205	1.14523
O14672;O14672-2	Disintegrin and metalloproteinase domain-containing protein 10	ADAM10													0.369226	0.0943081	0.812107	0.875984	0.204586	-0.181738	-1.55494	0.0857055	0.0257361	0.229709	0.186167	0.068572	0.465743	0.642992	0.207474	1.25496	0.916736	0.276046	1.63705
O14773;O14773-2	Tripeptidyl-peptidase 1	TPP1													0.12132	-0.0500429	-0.315145	0.688365	0.282443	-0.199626	-1.30298	0.00623297	0.0030392	0.0181097	0.0910696	-0.0530821	-0.24577	0.427955	0.202665	0.915958	0.307073	0.149583	0.701463
O14786;O14786-3;O14786-2	Neuropilin-1	NRP1													0.000234425	-9.96563e-05	-0.000685789	0.562454	0.36113	-0.135483	-1.11982	0.0830807	0.0254541	0.223211	0.0466054	-0.0255538	-0.131167	0.452114	0.160938	0.956417	0.303854	0.135384	0.695436
O14791-3;O14791;O14791-2	Apolipoprotein L1	APOL1	+	SCZ_CON			+	BI_CON			+	BI_MDD	+	SCZ_MDD	2.00982	0.796477	2.9089	0.189258	0.717455	-0.109998	-0.464634	2.61969	1.19234	3.59974	0.448866	-0.395858	-0.9735	2.56906	1.30233	3.63625	2.11194	0.906475	3.07326
O14793	Growth/differentiation factor 8	MSTN			+	MDD_CON							+	SCZ_MDD	0.318962	0.0946979	0.721658	1.97647	0.0460966	-0.391039	-2.77357	0.0813862	-0.0260143	-0.219001	0.259722	0.120712	0.618785	0.97093	0.365025	1.70821	1.35703	0.485737	2.18686
O14917;O14917-2	Protocadherin-17	PCDH17													1.03944	-0.250371	-1.78384	1.69903	0.0620282	-0.369203	-2.49223	0.406764	-0.150479	-0.877165	0.150754	-0.0998914	-0.387205	0.409658	0.218724	0.884832	0.22112	0.118832	0.53352
O15031	Plexin-B2	PLXNB2													0.625114	-0.15414	-1.22307	1.47908	0.0791918	-0.308988	-2.25986	0.41406	-0.110835	-0.889583	0.0862103	-0.0433047	-0.233671	0.45406	0.198153	0.959646	0.331278	0.154848	0.746215
O15072	A disintegrin and metalloproteinase with thrombospondin motifs 3	ADAMTS3			+	MDD_CON									0.045417	-0.0254486	-0.126765	2.09253	0.0423932	-0.458351	-2.91192	0.943563	-0.316676	-1.66676	0.526621	0.291228	1.10597	0.288688	0.141675	0.667788	1.12718	0.432903	1.92633
O15197-3;O15197;O15197-2	Ephrin type-B receptor 6	EPHB6													0.175487	-0.091549	-0.437023	1.53145	0.0742647	-0.432643	-2.32245	0.255201	-0.128736	-0.601189	0.0552564	0.0371872	0.154188	0.65338	0.303907	1.27031	0.781274	0.341094	1.4533
O15230;O15230-2	Laminin subunit alpha-5	LAMA5													0.381756	0.166132	0.836509	1.06738	0.148334	-0.334779	-1.79977	0.138956	0.0665586	0.356056	0.137916	0.0995733	0.358935	0.814485	0.401337	1.50421	0.984288	0.50091	1.74056
O15240	Neurosecretory protein VGF;Neuroendocrine regulatory peptide-1;Neuroendocrine regulatory peptide-2;Antimicrobial peptide VGF[554-577]	VGF	+	SCZ_CON	+	MDD_CON	+	BI_CON							1.81458	-0.696131	-2.6788	3.01912	0.0277647	-0.833523	-3.76297	1.65826	-0.580584	-2.50744	0.157675	-0.115546	-0.402838	0.422966	0.252939	0.907512	0.180272	0.137392	0.44783
O15335	Chondroadherin	CHAD													0.526458	0.260886	1.07467	0.146014	0.776442	0.0854164	0.370838	0.419915	0.255219	0.902332	0.010102	0.00566651	0.0296315	0.271346	0.169803	0.636702	0.355372	0.175469	0.792678
O15354	Prosaposin receptor GPR37	GPR37													0.995042	-0.287341	-1.72776	1.10489	0.141428	-0.256956	-1.83753	0.000500891	0.00022683	0.00146486	0.602881	-0.287568	-1.22256	0.657015	0.257183	1.27566	0.051644	-0.030385	-0.143247
O15394;O15394-2	Neural cell adhesion molecule 2	NCAM2	+	SCZ_CON	+	MDD_CON	+	BI_CON							1.51418	-0.416848	-2.34635	2.56918	0.0330909	-0.53342	-3.34523	1.88252	-0.386766	-2.75236	0.0477766	-0.0300823	-0.134306	0.290629	0.146654	0.670472	0.190133	0.116572	0.468915
O43493-2;O43493-5;O43493-3;O43493;O43493-4;O43493-6	Trans-Golgi network integral membrane protein 2	TGOLN2													0.41266	-0.134363	-0.889967	1.17907	0.127046	-0.38632	-1.92862	0.701903	-0.176138	-1.33758	0.113481	0.0417751	0.301275	0.338048	0.210182	0.758557	0.370538	0.251957	0.818198
O43505	N-acetyllactosaminide beta-1,3-N-acetylglucosaminyltransferase	B3GNT1			+	MDD_CON	+	BI_CON							0.761328	-0.268253	-1.41808	2.42046	0.038963	-0.458461	-3.20463	1.80631	-0.392009	-2.66981	0.207092	0.123756	0.510563	0.138725	0.0664524	0.355899	0.381925	0.190208	0.836805
O43556;O43556-3;O43556-4	Epsilon-sarcoglycan	SGCE													0.392729	-0.191862	-0.853072	1.66012	0.0667455	-0.383565	-2.45179	0.866343	-0.252547	-1.56056	0.079456	0.0606845	0.216691	0.299644	0.131018	0.687523	0.333988	0.191703	0.751164
O43866	CD5 antigen-like	CD5L													0.999657	0.442677	1.73363	0.0955795	0.846292	-0.045155	-0.252958	0.673325	0.311973	1.29358	0.145484	0.130704	0.375201	0.811318	0.357128	1.49486	1.12761	0.487833	1.90772
O60245;O60245-2	Protocadherin-7	PCDH7			+	MDD_CON	+	BI_CON							0.906869	-0.255369	-1.61402	2.11093	0.0437798	-0.494259	-2.90623	1.53597	-0.334511	-2.37094	0.203077	0.079142	0.502048	0.306	0.159748	0.699457	0.472531	0.23889	0.990074
O60279	Sushi domain-containing protein 5	SUSD5	+	SCZ_CON	+	MDD_CON									1.97759	-0.56342	-2.85449	1.92728	0.0478726	-0.464306	-2.72449	1.03759	-0.298218	-1.78151	0.578821	-0.265202	-1.18413	0.338376	0.166088	0.759153	0.15927	-0.0991143	-0.402011
O60462-3;O60462-4;O60462-5;O60462-2;O60462;O60462-6	Neuropilin-2	NRP2													0.149055	0.0584079	0.378499	1.1969	0.124304	-0.240715	-1.94527	0.265762	-0.081901	-0.621135	0.326227	0.140309	0.747771	0.475522	0.158814	0.994965	0.922657	0.299123	1.64489
O60568	Procollagen-lysine,2-oxoglutarate 5-dioxygenase 3	PLOD3													0.0193465	-0.00670334	-0.0553992	0.922819	0.189964	-0.169337	-1.6147	0.268307	0.078428	0.626068	0.148215	-0.0851314	-0.381432	0.72218	0.247765	1.37005	0.428504	0.162633	0.916884
O60613	15 kDa selenoprotein	2019-09-15			+	MDD_CON									0.638838	-0.233676	-1.24589	2.13857	0.042819	-0.422506	-2.95795	0.991973	-0.300317	-1.73551	0.0854771	0.0666411	0.232514	0.236755	0.122189	0.566903	0.381458	0.18883	0.837471
O60741	Potassium/sodium hyperpolarization-activated cyclic nucleotide-gated channel 1	HCN1													0.641719	-0.216224	-1.26025	1.11364	0.140412	-0.37768	-1.85983	0.253621	-0.105748	-0.598827	0.14047	-0.110476	-0.366281	0.409631	0.271932	0.886432	0.184486	0.161456	0.458871
O60883	Prosaposin receptor GPR37L1	GPR37L1													0.05898	0.0346977	0.162416	0.779424	0.242473	-0.245939	-1.43441	0.206428	0.125664	0.503849	0.130981	-0.0909659	-0.342775	0.939853	0.371603	1.68137	0.827762	0.280637	1.52254
O60888-3;O60888;O60888-2	Protein CutA	CUTA					+	BI_CON							0.471699	-0.176667	-0.988713	1.34389	0.0980482	-0.34415	-2.12239	2.31443	-0.499913	-3.23678	1.0596	0.323246	1.91913	0.351445	-0.155763	-0.784078	0.325438	0.167483	0.738051
O75071	EF-hand calcium-binding domain-containing protein 14	EFCAB14													0.532691	-0.213717	-1.08664	0.731163	0.263241	-0.254609	-1.3682	0.273565	-0.118222	-0.638713	0.143158	-0.0954953	-0.371045	0.213328	0.136388	0.518969	0.0565676	0.0408924	0.156308
O75077-3;O75077-2;O75077	Disintegrin and metalloproteinase domain-containing protein 23	ADAM23													0.0826841	-0.0506902	-0.222418	0.725738	0.266196	-0.267953	-1.35859	0.520347	-0.195088	-1.06712	0.18292	0.144398	0.460232	0.0961149	0.0728642	0.256275	0.306568	0.217262	0.701612
O75078;O75078-2	Disintegrin and metalloproteinase domain-containing protein 11	ADAM11			+	MDD_CON							+	SCZ_MDD	0.143542	0.0660168	0.366108	1.92616	0.0478228	-0.39119	-2.72336	1.00697	-0.283773	-1.7429	0.798839	0.349789	1.52228	0.2359	0.107417	0.563514	1.36293	0.457207	2.19388
O75093;O75093-2	Slit homolog 1 protein	SLIT1													1.00527	-0.398232	-1.74075	1.65082	0.066354	-0.45446	-2.44209	1.28501	-0.41377	-2.08206	0.0210519	0.0155377	0.060844	0.0647517	0.0406905	0.177315	0.0799815	0.0562282	0.215893
O75144;O75144-2;O75144-3	ICOS ligand	ICOSLG													0.815864	-0.26904	-1.49282	1.73631	0.0603184	-0.455178	-2.53072	0.884417	-0.27555	-1.5845	0.0142257	0.00651008	0.0414221	0.35592	0.179628	0.790782	0.360649	0.186138	0.799227
O75326;O75326-2	Semaphorin-7A	SEMA7A			+	MDD_CON	+	BI_CON							1.06935	-0.29615	-1.8212	2.90969	0.0276364	-0.455121	-3.66222	1.61551	-0.34828	-2.45999	0.0956508	0.0521305	0.257088	0.290161	0.10684	0.669583	0.40385	0.158971	0.87486
O75493	Carbonic anhydrase-related protein 11	CA11													0.60502	-0.262548	-1.20467	NaN	NaN	NaN	NaN	NaN	NaN	NaN	NaN	NaN	NaN	NaN	NaN	NaN	NaN	NaN	NaN
O75503	Ceroid-lipofuscinosis neuronal protein 5	CLN5			+	MDD_CON							+	SCZ_MDD	0.0532437	0.0217569	0.14745	1.97099	0.046411	-0.292525	-2.78936	0.165098	-0.0719834	-0.414407	0.164712	0.0937402	0.419957	0.753649	0.220542	1.41901	1.94795	0.314282	2.91628
O75509	Tumor necrosis factor receptor superfamily member 21	TNFRSF21													0.894623	-0.290348	-1.59795	1.7112	0.0614354	-0.371073	-2.50482	0.141389	-0.0507806	-0.361244	0.570178	-0.239567	-1.17023	0.996629	0.320293	1.74153	0.141808	0.0807259	0.362903
O75711	Scrapie-responsive protein 1	SCRG1													0.713418	-0.270849	-1.35093	0.702488	0.276654	-0.21495	-1.32274	0.570521	-0.197062	-1.14098	0.10429	-0.073787	-0.278208	0.0283065	0.0178884	0.08042	0.083635	-0.0558986	-0.224996
O75752	UDP-GalNAc:beta-1,3-N-acetylgalactosaminyltransferase 1	B3GALNT1													0.418834	-0.135527	-0.897671	1.66085	0.0668493	-0.453261	-2.45255	0.0884884	0.0484476	0.236566	0.259309	-0.183975	-0.61796	0.894665	0.501709	1.60772	0.581251	0.317734	1.16202
O75787-2;O75787	Renin receptor	ATP6AP2													0.262567	-0.207602	-0.614922	1.15014	0.13197	-0.51004	-1.89088	1.29163	-0.752581	-2.08986	0.727583	0.544979	1.41569	0.32113	-0.242541	-0.727576	0.474926	0.302438	0.993992
O75882-3;O75882-2;O75882	Attractin	ATRN											+	SCZ_MDD	1.09335	0.226542	1.85095	0.873393	0.205298	-0.207862	-1.5516	0.391192	0.125262	0.850418	0.25329	0.101279	0.605877	0.956376	0.333125	1.68922	1.59864	0.434404	2.46895
O76070	Gamma-synuclein	SNCG	+	SCZ_CON											1.95293	-0.465421	-2.847	1.81104	0.0564222	-0.557159	-2.62536	0.851622	-0.306937	-1.54986	0.393257	-0.158485	-0.874968	0.353166	0.250222	0.7887	0.1282	0.0917378	0.332127
O94760;O94760-2	N(G),N(G)-dimethylarginine dimethylaminohydrolase 1	DDAH1			+	MDD_CON									0.409149	-0.249248	-0.881232	2.23999	0.0424691	-0.707968	-3.03172	0.661034	-0.333693	-1.27577	0.145523	0.0844449	0.37529	0.822959	0.374275	1.51083	0.945079	0.45872	1.67442
O94766-2;O94766	Galactosylgalactosylxylosylprotein 3-beta-glucuronosyltransferase 3	B3GAT3													0.300762	0.171414	0.689629	0.195378	0.709241	-0.0903067	-0.477222	0.402597	0.177775	0.87129	0.00813569	-0.00636158	-0.0239163	0.592676	0.268082	1.17945	0.450517	0.261721	0.955664
O94769;Q8N3V7-2	Extracellular matrix protein 2	ECM2													0.836946	0.184792	1.52127	0.741605	0.258456	-0.175063	-1.37675	0.0446077	0.0140438	0.124389	0.872769	0.170748	1.63055	0.575529	0.189107	1.15324	1.28755	0.359854	2.10368
O94769-2	Extracellular matrix protein 2	ECM2													0.0080566	-0.0039169	-0.0233792	0.108849	0.830392	-0.0552575	-0.285004	0.183756	-0.0581085	-0.455309	0.0788958	0.0541916	0.215898	0.00317989	-0.00285102	-0.00930794	0.0605114	0.0513406	0.166563
O94772;O94772-2	Lymphocyte antigen 6H	LY6H			+	MDD_CON	+	BI_CON							0.30776	-0.201684	-0.702749	2.18278	0.0413469	-0.712534	-3.00196	1.50519	-0.546967	-2.34781	0.541027	0.345283	1.12992	0.238599	0.165566	0.569723	0.779169	0.51085	1.46033
O94856-6;O94856-13;O94856;O94856-11;O94856-7;O94856-5;O94856-10;O94856-3;O94856-8;O94856-2	Neurofascin	NFASC			+	MDD_CON	+	BI_CON							1.27235	-0.394817	-2.06712	2.02004	0.0445373	-0.440468	-2.81679	2.04672	-0.432102	-2.92824	0.06405	0.0372844	0.177213	0.0151122	0.00836656	0.0435507	0.0720562	0.045651	0.195948
O94856-9;O94856-4;O94856-12	Neurofascin	NFASC	+	SCZ_CON			+	BI_CON							1.31067	-0.356184	-2.11223	1.48707	0.0789547	-0.460204	-2.26848	2.07716	-0.476515	-2.96059	0.257828	0.120331	0.614992	0.0196157	-0.0163109	-0.0562513	0.137244	0.10402	0.352522
O94910;O94910-2	Latrophilin-1	LPHN1	+	SCZ_CON											1.46072	-0.387757	-2.28568	1.49807	0.0782553	-0.346404	-2.28032	0.954985	-0.23747	-1.6765	0.373247	-0.150287	-0.834656	0.236849	0.108934	0.565421	0.0696792	-0.0413528	-0.189912
O94919	Endonuclease domain-containing 1 protein	ENDOD1													1.00748	-0.342292	-1.74354	1.42041	0.0878039	-0.392076	-2.19616	1.07345	-0.261462	-1.82629	0.131076	-0.0808299	-0.341936	0.225683	0.130614	0.542833	0.0645849	0.0497838	0.176887
O94985	Calsyntenin-1;Soluble Alc-alpha;CTF1-alpha	CLSTN1			+	MDD_CON	+	BI_CON							1.02431	-0.382672	-1.76481	2.71333	0.0298182	-0.556481	-3.48016	1.68108	-0.447394	-2.53266	0.0891599	0.0647226	0.241027	0.226242	0.109087	0.543971	0.314989	0.17381	0.716211
O94985-2	Calsyntenin-1;Soluble Alc-alpha;CTF1-alpha	CLSTN1	+	SCZ_CON			+	BI_CON							1.70206	-0.453276	-2.55578	1.27876	0.108949	-0.368182	-2.0388	1.39335	-0.398562	-2.20841	0.0822114	-0.0547138	-0.223641	0.0409767	-0.03038	-0.11489	0.125241	-0.0850938	-0.324883
O95084;O95084-2	Serine protease 23	PRSS23													0.236946	-0.107632	-0.566396	0.64404	0.308532	-0.216849	-1.24655	0.0226239	-0.0145174	-0.0647347	0.158274	-0.0931146	-0.407133	0.388411	0.202331	0.853426	0.229839	0.109217	0.55388
O95185-2;O95185	Netrin receptor UNC5C	UNC5C													0.225593	-0.104527	-0.544225	1.08831	0.145138	-0.310446	-1.82925	0.562224	-0.183628	-1.13273	0.181579	0.0791014	0.459222	0.260433	0.126818	0.613101	0.374005	0.20592	0.827904
O95196-2;O95196;O95196-3	Chondroitin sulfate proteoglycan 5	CSPG5					+	BI_CON							1.07015	-0.384679	-1.82219	1.58906	0.0701195	-0.440721	-2.37723	1.68569	-0.46301	-2.53775	0.151584	0.0783306	0.389087	0.0354801	-0.0222889	-0.100044	0.0829721	0.0560416	0.223348
O95206-2;O95206	Protocadherin-8	PCDH8													1.20496	-0.400948	-2.00334	1.60895	0.0694333	-0.503468	-2.40518	1.01544	-0.334168	-1.75932	0.115901	-0.0667795	-0.307076	0.25304	0.1693	0.59768	0.129831	0.10252	0.335901
O95428-6;O95428;O95428-5;O95428-4;O95428-2;O95428-3	Papilin	PAPLN													0.300366	0.107537	0.68712	1.06758	0.148615	-0.317552	-1.79299	0.105187	0.0412129	0.27705	0.13022	0.0663244	0.33994	0.749011	0.358765	1.40811	0.914154	0.425089	1.63364
O95490-3;O95490-4;O95490-2;O95490-5;O95490;O95490-7;O95490-6	Latrophilin-2	LPHN2													0.0774874	-0.0430869	-0.210135	0.470795	0.428459	-0.210564	-0.983861	0.152877	-0.0812701	-0.389417	0.0619743	0.0381832	0.173706	0.168446	0.129294	0.425741	0.24411	0.167477	0.584024
O95502	Neuronal pentraxin receptor	NPTXR			+	MDD_CON	+	BI_CON							1.088	-0.497951	-1.84432	4.20425	0.0133333	-0.910957	-4.83939	1.89857	-0.671295	-2.76967	0.206692	0.173344	0.509718	0.498173	0.239662	1.03169	0.854318	0.413007	1.55351
O95633-2;O95633	Follistatin-related protein 3	FSTL3					+	BI_CON							0.544178	0.20582	1.11014	0.0567916	0.908752	0.0220776	0.156578	1.64875	0.365186	2.61839	0.195866	-0.159366	-0.490438	0.724872	0.343108	1.40227	0.320502	0.183742	0.730443
O95897	Noelin-2	OLFM2													0.553005	0.155332	1.12405	0.722931	0.266767	-0.206983	-1.35676	0.236297	0.0708715	0.564311	0.235958	0.0844604	0.57543	0.715141	0.277854	1.36399	0.806457	0.362315	1.50531
O95965-3;O95965;O95965-2	Integrin beta-like protein 1	ITGBL1													0.144536	-0.0543147	-0.36835	0.63181	0.315408	-0.155753	-1.22234	0.0254477	-0.0103061	-0.072392	0.12735	-0.0440086	-0.333223	0.469017	0.145447	0.984315	0.285464	0.101438	0.660635
O95967	EGF-containing fibulin-like extracellular matrix protein 2	EFEMP2	+	SCZ_CON			+	BI_CON							1.56774	0.49694	2.40664	0.795379	0.235696	0.239705	1.44934	1.76877	0.50139	2.62891	0.00787457	-0.00444948	-0.0230916	0.767174	0.261685	1.43362	0.65644	0.257236	1.27482
O95980	Reversion-inducing cysteine-rich protein with Kazal motifs	RECK													0.249615	-0.0844775	-0.593795	0.905741	0.195043	-0.230292	-1.60839	0.0927713	0.0426044	0.248099	0.22476	-0.127082	-0.555284	0.628484	0.272896	1.24462	0.310008	0.145814	0.712514
P00338;P00338-3;P00338-5;P00338-2;P00338-4	L-lactate dehydrogenase A chain	LDHA													0.524415	-0.307537	-1.06958	1.76554	0.0582268	-0.559704	-2.56073	0.370561	-0.189523	-0.814454	0.163604	-0.118014	-0.416118	0.864336	0.370181	1.56704	0.385416	0.252167	0.84291
P00441	Superoxide dismutase [Cu-Zn]	SOD1													0.550685	-0.240253	-1.11051	1.23401	0.118098	-0.338748	-1.98792	0.368282	-0.160665	-0.810444	0.163397	-0.079588	-0.415657	0.473432	0.178083	0.991549	0.198079	0.0984948	0.485713
P00450	Ceruloplasmin	CP	+	SCZ_CON			+	BI_CON					+	SCZ_MDD	1.95866	0.607519	2.83422	0.223911	0.675234	0.0930716	0.53561	1.41495	0.594071	2.23329	0.0128107	0.0134476	0.0373601	1.02302	0.501	1.7755	1.4474	0.514447	2.29356
P00533;P00533-4;P00533-3;P00533-2	Epidermal growth factor receptor	EGFR	+	SCZ_CON									+	SCZ_MDD	1.77675	0.555182	2.63761	0.72173	0.267138	-0.250471	-1.34944	0.230964	0.154071	0.552297	0.57234	0.401111	1.17371	0.729425	0.404542	1.38037	2.75227	0.805653	3.74428
P00558;P00558-2;P07205	Phosphoglycerate kinase 1	PGK1													0.973521	-0.282597	-1.70031	1.88264	0.0513171	-0.352004	-2.67967	1.23766	-0.252248	-2.02595	0.0561504	-0.0303484	-0.156546	0.25898	0.0997559	0.609374	0.132777	0.0694075	0.342293
P00734;CON__P00735	Prothrombin;Activation peptide fragment 1;Activation peptide fragment 2;Thrombin light chain;Thrombin heavy chain	F2	+	SCZ_CON			+	BI_CON					+	SCZ_MDD	2.48903	0.737128	3.39275	0.23086	0.667005	0.0987325	0.54959	1.79699	0.661572	2.65967	0.0762546	0.0755561	0.208574	1.15561	0.56284	1.94253	1.60239	0.638396	2.47326
P00736	Complement C1r subcomponent;Complement C1r subcomponent heavy chain;Complement C1r subcomponent light chain	C1R													0.149408	0.0621141	0.379287	0.295728	0.591891	-0.0868651	-0.674976	0.33796	0.0963653	0.756323	0.0686816	-0.0342512	-0.189194	0.597881	0.18323	1.18735	0.350881	0.148979	0.781747
P00738;P00738-2	Haptoglobin;Haptoglobin alpha chain;Haptoglobin beta chain	HP					+	BI_CON							0.864032	0.945051	1.55749	0.0368423	0.938543	0.0500421	0.103194	1.61828	1.59102	2.46307	0.292058	-0.645973	-0.682478	1.25867	1.54098	2.06878	0.652974	0.895009	1.26971
P00739;P00739-2	Haptoglobin-related protein	HPR	+	SCZ_CON			+	BI_CON			+	BI_MDD	+	SCZ_MDD	2.02534	0.964785	2.90548	0.275729	0.612868	-0.18345	-0.63725	1.92813	1.01744	2.80146	0.0377594	-0.0526539	-0.107229	1.89383	1.20089	2.80272	1.97084	1.14824	2.88844
P00740;P00740-2	Coagulation factor IX;Coagulation factor IXa light chain;Coagulation factor IXa heavy chain	F9	+	SCZ_CON							+	BI_MDD	+	SCZ_MDD	1.42117	0.561499	2.24043	0.0693072	0.885571	-0.0310142	-0.187949	1.28407	0.535413	2.08096	0.0234371	0.0260854	0.0675641	1.43683	0.566427	2.28116	1.5975	0.592513	2.46764
P00742	Coagulation factor X;Factor X light chain;Factor X heavy chain;Activated factor Xa heavy chain	F10	+	SCZ_CON			+	BI_CON			+	BI_MDD	+	SCZ_MDD	1.55405	0.489203	2.39127	0.107855	0.831428	-0.0401003	-0.282358	1.42197	0.47052	2.24134	0.0200322	0.0186831	0.0579606	1.47623	0.51062	2.32728	1.60903	0.529304	2.48087
P00746	Complement factor D	CFD													0.703625	0.281474	1.33702	0.285506	0.599727	-0.127114	-0.655793	0.676459	0.282397	1.2981	0.00100349	-0.000922864	-0.00296569	0.752	0.409511	1.41232	0.771645	0.408588	1.43987
P00747;CON__P06868;Q15195;Q02325	Plasminogen;Plasmin heavy chain A;Activation peptide;Angiostatin;Plasmin heavy chain A, short form;Plasmin light chain B	PLG	+	SCZ_CON			+	BI_CON			+	BI_MDD	+	SCZ_MDD	1.95074	0.802965	2.82573	0.0842592	0.861521	-0.0427435	-0.225309	1.50253	0.706178	2.33317	0.0786465	0.0967878	0.214642	1.6582	0.748921	2.5371	2.16465	0.845709	3.10245
P00748	Coagulation factor XII;Coagulation factor XIIa heavy chain;Beta-factor XIIa part 1;Beta-factor XIIa part 2;Coagulation factor XIIa light chain	F12													0.487898	0.347966	1.01154	0.36576	0.511797	-0.236796	-0.801398	0.305374	0.251862	0.696482	0.107984	0.096104	0.287152	0.733496	0.488658	1.38615	1.01597	0.584762	1.76644
P00751;P00751-2	Complement factor B;Complement factor B Ba fragment;Complement factor B Bb fragment	CFB	+	SCZ_CON			+	BI_CON			+	BI_MDD	+	SCZ_MDD	2.54065	0.884289	3.44639	0.0158058	0.969419	-0.00985447	-0.0452784	1.43476	0.700959	2.25602	0.193015	0.183331	0.480534	1.36064	0.710813	2.19116	2.44084	0.894144	3.40473
P01008	Antithrombin-III	SERPINC1	+	SCZ_CON			+	BI_CON			+	BI_MDD	+	SCZ_MDD	2.51664	0.969571	3.42145	0.126181	0.801998	0.0622571	0.325186	1.6185	0.747732	2.46332	0.195125	0.22184	0.485066	1.41881	0.685474	2.25997	2.29771	0.907314	3.24836
P01009;P01009-2;P01009-3;P20848	Alpha-1-antitrypsin;Short peptide from AAT	SERPINA1	+	SCZ_CON			+	BI_CON			+	BI_MDD	+	SCZ_MDD	2.16162	0.963685	3.05	0.258832	0.635056	0.120737	0.604749	1.74535	0.826109	2.6033	0.100262	0.137576	0.268397	1.37702	0.705372	2.2106	1.76228	0.842948	2.65514
P01011;P01011-2;P01011-3	Alpha-1-antichymotrypsin;Alpha-1-antichymotrypsin His-Pro-less	SERPINA3	+	SCZ_CON			+	BI_CON					+	SCZ_MDD	2.09805	0.849805	2.98275	0.141209	0.782164	0.0681595	0.359423	1.31216	0.632954	2.11399	0.203104	0.216851	0.502106	1.21322	0.564795	2.01345	2.05598	0.781646	2.98272
P01019	Angiotensinogen;Angiotensin-1;Angiotensin-2;Angiotensin-3;Angiotensin-4;Angiotensin 1-9;Angiotensin 1-7;Angiotensin 1-5;Angiotensin 1-4	AGT			+	MDD_CON					+	BI_MDD			0.14537	-0.0679504	-0.370227	2.05078	0.0430938	-0.383046	-2.84715	0.154919	-0.0589494	-0.39157	0.0159207	-0.00900097	-0.0462713	1.36374	0.324097	2.19484	0.955842	0.315096	1.68852
P01023	Alpha-2-macroglobulin	A2M													0.129329	0.0539495	0.333708	0.956319	0.180017	-0.215667	-1.65678	0.0303074	0.012555	0.0857726	0.0885167	0.0413944	0.239426	0.791257	0.228222	1.46716	0.861248	0.269616	1.56288
P01024;O95568	Complement C3;Complement C3 beta chain;C3-beta-c;Complement C3 alpha chain;C3a anaphylatoxin;Acylation stimulating protein;Complement C3b alpha chain;Complement C3c alpha chain fragment 1;Complement C3dg fragment;Complement C3g fragment;Complement C3d fragment;Complement C3f fragment;Complement C3c alpha chain fragment 2	C3	+	SCZ_CON							+	BI_MDD	+	SCZ_MDD	1.60803	0.579058	2.45166	0.662707	0.296242	-0.213256	-1.2667	1.2912	0.526492	2.08936	0.0533922	0.0525666	0.149259	2.06897	0.739748	2.99706	2.51058	0.792314	3.4808
P01031;CON__Q1A7A4	Complement C5;Complement C5 beta chain;Complement C5 alpha chain;C5a anaphylatoxin;Complement C5 alpha chain	C5	+	SCZ_CON			+	BI_CON			+	BI_MDD	+	SCZ_MDD	2.81934	1.02698	3.73497	0.124134	0.8043	-0.0634511	-0.320464	1.95643	0.816276	2.83183	0.189937	0.210699	0.473901	1.8961	0.879727	2.80526	2.66105	1.09043	3.64482
P01033	Metalloproteinase inhibitor 1	TIMP1													0.372852	0.119143	0.818479	0.294333	0.592208	-0.0940058	-0.672371	0.44684	0.138526	0.944532	0.0547494	-0.0193832	-0.152849	0.704954	0.232532	1.34537	0.633658	0.213149	1.2411
P01034	Cystatin-C	CST3			+	MDD_CON	+	BI_CON							0.0157939	0.013539	0.0454024	2.19918	0.0431556	-0.554984	-2.99222	1.3129	-0.438821	-2.11485	0.612293	0.45236	1.23748	0.241133	0.116163	0.574014	1.07622	0.568523	1.84321
P01042	Kininogen-1;Kininogen-1 heavy chain;T-kinin;Bradykinin;Lysyl-bradykinin;Kininogen-1 light chain;Low molecular weight growth-promoting factor	KNG1	+	SCZ_CON			+	BI_CON			+	BI_MDD	+	SCZ_MDD	1.91511	0.789254	2.78746	0.0647978	0.893325	-0.037791	-0.176484	1.52236	0.715539	2.35559	0.0693666	0.0737143	0.190957	1.68274	0.75333	2.56504	2.14701	0.827045	3.08305
P01042-2;P01042-3	Kininogen-1;Kininogen-1 heavy chain;T-kinin;Bradykinin;Lysyl-bradykinin;Kininogen-1 light chain;Low molecular weight growth-promoting factor	KNG1													1.29528	0.631958	2.12444	0.0803564	0.868299	-0.060648	-0.216122	1.04523	0.574938	1.81163	0.0564563	0.0570199	0.158358	0.904095	0.635587	1.64122	1.08614	0.692606	1.88479
P01185;P01178	Vasopressin-neurophysin 2-copeptin;Arg-vasopressin;Neurophysin 2;Copeptin;Oxytocin-neurophysin 1;Oxytocin;Neurophysin 1	AVP;OXT													0.161567	0.0533238	0.406262	0.576273	0.351801	-0.134369	-1.14059	0.0897068	0.0366801	0.239558	0.0248796	0.0166437	0.071612	0.401398	0.17105	0.870637	0.516913	0.187693	1.06167
P01210	Proenkephalin-A;Synenkephalin;Met-enkephalin;PENK(114-133);PENK(143-183);Met-enkephalin-Arg-Gly-Leu;Leu-enkephalin;PENK(237-258);Met-enkephalin-Arg-Phe	PENK									+	BI_MDD			0.111292	-0.0513165	-0.291581	1.14204	0.132956	-0.251363	-1.88138	0.186104	0.0724863	0.459364	0.383268	-0.123803	-0.852772	1.64126	0.32385	2.51776	0.672881	0.200047	1.29891
P01213	Proenkephalin-B;Alpha-neoendorphin;Beta-neoendorphin;Big dynorphin;Dynorphin A(1-17);Dynorphin A(1-13);Dynorphin A(1-8);Leu-enkephalin;Rimorphin;Leumorphin	PDYN													0.465634	-0.253984	-0.988826	1.57716	0.0703256	-0.532355	-2.44426	0.0145838	-0.01237	-0.0422719	0.288033	-0.241614	-0.691351	0.901955	0.519985	1.67273	0.492261	0.278371	1.04208
P01303	Pro-neuropeptide Y;Neuropeptide Y;C-flanking peptide of NPY	NPY			+	MDD_CON	+	BI_CON							0.687627	-0.359827	-1.31416	2.03933	0.0437846	-0.619862	-2.83585	1.446	-0.483394	-2.26887	0.155468	0.123567	0.397869	0.208308	0.136469	0.5071	0.357502	0.260035	0.79361
P01344;P01344-2;P01344-3	Insulin-like growth factor II;Insulin-like growth factor II;Insulin-like growth factor II Ala-25 Del;Preptin	IGF2													0.414168	0.116131	0.889766	0.168838	0.748712	-0.04383	-0.420454	0.154548	0.0563079	0.390746	0.135627	0.0598232	0.352517	0.313423	0.100138	0.713303	0.668938	0.159961	1.29315
P01591	Immunoglobulin J chain	IGJ					+	BI_CON			+	BI_MDD			0.507756	0.353437	1.04706	0.0368986	0.939463	-0.0226838	-0.103445	2.25088	0.85097	3.16877	0.469764	-0.497533	-1.00967	1.86867	0.873653	2.79738	0.458008	0.376121	0.970366
P01594	Ig kappa chain V-I region AU														0.0955952	0.144275	0.254684	NaN	NaN	NaN	NaN	NaN	NaN	NaN	NaN	NaN	NaN	NaN	NaN	NaN	NaN	NaN	NaN
P01598;P01596;P01602	Ig kappa chain V-I region EU														0.664354	0.508927	1.28059	NaN	NaN	NaN	NaN	NaN	NaN	NaN	NaN	NaN	NaN	NaN	NaN	NaN	NaN	NaN	NaN
P01605;P04434	Ig kappa chain V-I region Lay;Ig kappa chain V-III region VH														0.661217	0.311709	1.27603	NaN	NaN	NaN	NaN	NaN	NaN	NaN	NaN	NaN	NaN	NaN	NaN	NaN	NaN	NaN	NaN
P01608	Ig kappa chain V-I region Roy		+	SCZ_CON											1.70676	0.765762	2.59233	NaN	NaN	NaN	NaN	NaN	NaN	NaN	NaN	NaN	NaN	NaN	NaN	NaN	NaN	NaN	NaN
P01610;P80362;P01600	Ig kappa chain V-I region WEA;Ig kappa chain V-I region WAT;Ig kappa chain V-I region Hau		+	SCZ_CON											1.49794	0.531472	2.32798	NaN	NaN	NaN	NaN	NaN	NaN	NaN	NaN	NaN	NaN	NaN	NaN	NaN	NaN	NaN	NaN
P01611	Ig kappa chain V-I region Wes														0.88733	0.481735	1.58834	NaN	NaN	NaN	NaN	NaN	NaN	NaN	NaN	NaN	NaN	NaN	NaN	NaN	NaN	NaN	NaN
P01612	Ig kappa chain V-I region Mev														0.448343	0.356051	0.950147	NaN	NaN	NaN	NaN	NaN	NaN	NaN	NaN	NaN	NaN	NaN	NaN	NaN	NaN	NaN	NaN
P01613	Ig kappa chain V-I region Ni		+	SCZ_CON											1.79061	0.664457	2.65273	NaN	NaN	NaN	NaN	NaN	NaN	NaN	NaN	NaN	NaN	NaN	NaN	NaN	NaN	NaN	NaN
P01615	Ig kappa chain V-II region FR														1.27798	0.708842	2.13129	NaN	NaN	NaN	NaN	NaN	NaN	NaN	NaN	NaN	NaN	NaN	NaN	NaN	NaN	NaN	NaN
P01616	Ig kappa chain V-II region MIL		+	SCZ_CON											1.91397	0.678186	2.78624	NaN	NaN	NaN	NaN	NaN	NaN	NaN	NaN	NaN	NaN	NaN	NaN	NaN	NaN	NaN	NaN
P01617;P06309	Ig kappa chain V-II region TEW;Ig kappa chain V-II region GM607														1.1456	0.670728	1.91504	NaN	NaN	NaN	NaN	NaN	NaN	NaN	NaN	NaN	NaN	NaN	NaN	NaN	NaN	NaN	NaN
P01619	Ig kappa chain V-III region B6		+	SCZ_CON											1.33063	0.70472	2.1356	NaN	NaN	NaN	NaN	NaN	NaN	NaN	NaN	NaN	NaN	NaN	NaN	NaN	NaN	NaN	NaN
P01620;P01622	Ig kappa chain V-III region SIE;Ig kappa chain V-III region Ti														1.20953	0.533334	1.99232	NaN	NaN	NaN	NaN	NaN	NaN	NaN	NaN	NaN	NaN	NaN	NaN	NaN	NaN	NaN	NaN
P01621	Ig kappa chain V-III region NG9		+	SCZ_CON											1.33377	0.70524	2.15914	NaN	NaN	NaN	NaN	NaN	NaN	NaN	NaN	NaN	NaN	NaN	NaN	NaN	NaN	NaN	NaN
P01624	Ig kappa chain V-III region POM														0.561798	0.28309	1.12763	NaN	NaN	NaN	NaN	NaN	NaN	NaN	NaN	NaN	NaN	NaN	NaN	NaN	NaN	NaN	NaN
P01625;P06314	Ig kappa chain V-IV region Len;Ig kappa chain V-IV region B17														1.01837	0.443062	1.75732	NaN	NaN	NaN	NaN	NaN	NaN	NaN	NaN	NaN	NaN	NaN	NaN	NaN	NaN	NaN	NaN
P01702;P06316	Ig lambda chain V-I region NIG-64;Ig lambda chain V-I region BL2		+	SCZ_CON											1.89198	1.14299	2.76256	NaN	NaN	NaN	NaN	NaN	NaN	NaN	NaN	NaN	NaN	NaN	NaN	NaN	NaN	NaN	NaN
P01707	Ig lambda chain V-II region TRO														0.499435	0.314196	1.04147	NaN	NaN	NaN	NaN	NaN	NaN	NaN	NaN	NaN	NaN	NaN	NaN	NaN	NaN	NaN	NaN
P01714	Ig lambda chain V-III region SH		+	SCZ_CON											1.94545	0.823417	2.83883	NaN	NaN	NaN	NaN	NaN	NaN	NaN	NaN	NaN	NaN	NaN	NaN	NaN	NaN	NaN	NaN
P01717	Ig lambda chain V-IV region Hil		+	SCZ_CON											1.73182	0.793401	2.58847	NaN	NaN	NaN	NaN	NaN	NaN	NaN	NaN	NaN	NaN	NaN	NaN	NaN	NaN	NaN	NaN
P01719	Ig lambda chain V-V region DEL		+	SCZ_CON											2.9925	1.06605	3.91389	NaN	NaN	NaN	NaN	NaN	NaN	NaN	NaN	NaN	NaN	NaN	NaN	NaN	NaN	NaN	NaN
P01743;A6NJS3	Ig heavy chain V-I region HG3														1.11105	0.437916	1.87276	NaN	NaN	NaN	NaN	NaN	NaN	NaN	NaN	NaN	NaN	NaN	NaN	NaN	NaN	NaN	NaN
P01763	Ig heavy chain V-III region WEA														1.20713	0.617225	2.02769	NaN	NaN	NaN	NaN	NaN	NaN	NaN	NaN	NaN	NaN	NaN	NaN	NaN	NaN	NaN	NaN
P01764	Ig heavy chain V-III region VH26														0.702211	0.39079	1.33501	NaN	NaN	NaN	NaN	NaN	NaN	NaN	NaN	NaN	NaN	NaN	NaN	NaN	NaN	NaN	NaN
P01766;P01777	Ig heavy chain V-III region BRO;Ig heavy chain V-III region TEI														0.743423	0.392793	1.39315	NaN	NaN	NaN	NaN	NaN	NaN	NaN	NaN	NaN	NaN	NaN	NaN	NaN	NaN	NaN	NaN
P01767	Ig heavy chain V-III region BUT														0.27392	0.165235	0.636901	NaN	NaN	NaN	NaN	NaN	NaN	NaN	NaN	NaN	NaN	NaN	NaN	NaN	NaN	NaN	NaN
P01772	Ig heavy chain V-III region KOL														0.382605	0.243117	0.835524	NaN	NaN	NaN	NaN	NaN	NaN	NaN	NaN	NaN	NaN	NaN	NaN	NaN	NaN	NaN	NaN
P01778	Ig heavy chain V-III region ZAP														0.842353	0.483147	1.54868	NaN	NaN	NaN	NaN	NaN	NaN	NaN	NaN	NaN	NaN	NaN	NaN	NaN	NaN	NaN	NaN
P01779;P01770	Ig heavy chain V-III region TUR;Ig heavy chain V-III region NIE														0.554612	0.29184	1.11657	NaN	NaN	NaN	NaN	NaN	NaN	NaN	NaN	NaN	NaN	NaN	NaN	NaN	NaN	NaN	NaN
P01780	Ig heavy chain V-III region JON		+	SCZ_CON											3.21981	0.885727	4.32335	NaN	NaN	NaN	NaN	NaN	NaN	NaN	NaN	NaN	NaN	NaN	NaN	NaN	NaN	NaN	NaN
P01781;P01782	Ig heavy chain V-III region GAL														0.508211	0.269202	1.044	NaN	NaN	NaN	NaN	NaN	NaN	NaN	NaN	NaN	NaN	NaN	NaN	NaN	NaN	NaN	NaN
P01833	Polymeric immunoglobulin receptor;Secretory component	PIGR													0.0537084	-0.0351877	-0.149007	0.0715261	0.883725	0.0428129	0.194107	0.301045	0.155072	0.691225	0.287133	-0.19026	-0.683519	0.142489	0.112259	0.366605	0.0878462	-0.0780006	-0.237186
P01834	Ig kappa chain C region	IGKC	+	SCZ_CON									+	SCZ_MDD	1.45989	0.55848	2.28473	0.165651	0.753753	-0.0929739	-0.413535	1.00836	0.519628	1.74467	0.0353721	0.0388525	0.100697	1.00798	0.612602	1.75617	1.37028	0.651454	2.20261
P01857	Ig gamma-1 chain C region	IGHG1	+	SCZ_CON									+	SCZ_MDD	2.28981	0.98873	3.18482	0.131235	0.79432	0.073323	0.336786	1.1772	0.610825	1.95339	0.375685	0.377905	0.839077	0.990802	0.537502	1.734	2.05253	0.915407	2.97891
P01859	Ig gamma-2 chain C region	IGHG2													0.249845	0.156503	0.589973	0.155239	0.764531	-0.0966998	-0.390713	0.647551	0.422712	1.2561	0.249928	-0.266209	-0.599097	0.678653	0.519411	1.30732	0.346211	0.253202	0.773337
P01860	Ig gamma-3 chain C region	IGHG3													0.964236	0.408017	1.6884	0.551472	0.367408	-0.273024	-1.10319	0.806253	0.499235	1.47977	0.0724987	-0.0912181	-0.198994	1.06643	0.772259	1.83081	1.22746	0.681041	2.03084
P01861	Ig gamma-4 chain C region	IGHG4													0.478395	0.516831	0.996201	0.941862	0.183763	0.578209	1.63868	0.262436	0.325088	0.614666	0.104616	0.191743	0.278999	0.233591	-0.253121	-0.558861	0.0503487	-0.0613777	-0.139835
P01871;P01871-2;P04220	Ig mu chain C region;Ig mu heavy chain disease protein	IGHM					+	BI_CON			+	BI_MDD	+	SCZ_MDD	1.08319	0.622875	1.83837	0.19746	0.706358	-0.122157	-0.481306	1.41043	0.834912	2.22809	0.159416	-0.212037	-0.406748	1.61607	0.957068	2.48894	1.34501	0.745032	2.17255
P01876	Ig alpha-1 chain C region	IGHA1	+	SCZ_CON									+	SCZ_MDD	1.37874	0.928474	2.19153	0.144897	0.77781	-0.127018	-0.36771	0.923212	0.669437	1.63536	0.207998	0.259037	0.51248	1.03832	0.796455	1.79507	1.45129	1.05549	2.29812
P01877	Ig alpha-2 chain C region	IGHA2													0.506232	0.465363	1.04085	0.0159965	0.969972	0.018923	0.045815	0.228062	0.26221	0.546435	0.125448	0.203153	0.328757	0.161808	0.243287	0.407616	0.354787	0.44644	0.788754
P01880;P01880-2	Ig delta chain C region	IGHD													1.08911	1.25585	1.8457	0.301132	0.587958	0.287959	0.68504	0.612808	0.641007	1.20478	0.249003	0.614844	0.597225	0.24121	0.353047	0.574167	0.646035	0.967892	1.25947
P02452;CON__Q862S4	Collagen alpha-1(I) chain	COL1A1													0.610866	0.112117	1.20189	0.0953207	0.845783	-0.0245452	-0.252332	0.242613	0.0568691	0.575636	0.192655	0.0552477	0.47976	0.250551	0.0814143	0.592758	0.49694	0.136662	1.02971
P02461-2;P02461;CON__P04258	Collagen alpha-1(III) chain	COL3A1													0.434324	0.10803	0.923711	0.301559	0.588115	-0.0846006	-0.685832	0.00154739	0.000578647	0.00451995	0.439065	0.107452	0.951336	0.215196	0.0851793	0.521353	0.644258	0.192631	1.25684
P02647	Apolipoprotein A-I;Proapolipoprotein A-I;Truncated apolipoprotein A-I	APOA1	+	SCZ_CON							+	BI_MDD	+	SCZ_MDD	1.63509	0.764593	2.48176	0.564925	0.360682	-0.248587	-1.12355	1.1408	0.592075	1.9092	0.159239	0.172517	0.406351	1.87975	0.840663	2.787	2.4243	1.01318	3.38669
P02649;CON__Q03247	Apolipoprotein E	APOE			+	MDD_CON									0.913367	-0.34768	-1.62252	2.05121	0.043746	-0.513604	-2.84757	0.586995	-0.208832	-1.16602	0.216773	-0.138847	-0.530935	0.660338	0.304772	1.28055	0.26141	0.165925	0.614135
P02652	Apolipoprotein A-II;Proapolipoprotein A-II;Truncated apolipoprotein A-II	APOA2	+	SCZ_CON			+	BI_CON			+	BI_MDD	+	SCZ_MDD	2.11847	1.13455	3.00438	0.0206353	0.962956	-0.0154258	-0.0588021	2.01069	0.948559	2.88985	0.139845	0.185989	0.362261	1.85691	0.963985	2.76147	1.93443	1.14997	2.84797
P02654	Apolipoprotein C-I;Truncated apolipoprotein C-I	APOC1	+	SCZ_CON			+	BI_CON					+	SCZ_MDD	2.77155	1.41484	3.81454	0.237681	0.65998	0.166789	0.565246	1.53989	0.827734	2.4353	0.531754	0.587109	1.11452	0.868689	0.660945	1.59242	1.9096	1.24805	2.87158
P02655	Apolipoprotein C-II	APOC2													0.222843	0.241886	0.53584	0.427979	0.462228	-0.323754	-0.9073	0.256709	0.277935	0.603478	0.021481	-0.0360496	-0.0620555	0.650208	0.601689	1.26563	0.617268	0.565639	1.21661
P02656	Apolipoprotein C-III	APOC3													0.538032	0.424585	1.09088	0.55429	0.365217	-0.319779	-1.10747	0.502061	0.361471	1.03422	0.0435221	0.0631137	0.12287	1.0252	0.681251	1.77829	1.00139	0.744364	1.74768
P02671;P02671-2;CON__P02672	Fibrinogen alpha chain;Fibrinopeptide A;Fibrinogen alpha chain	FGA	+	SCZ_CON			+	BI_CON							2.11754	0.986347	3.0034	0.258428	0.634843	0.145175	0.603966	1.60346	0.928737	2.44657	0.0310019	0.0576098	0.0886585	0.970589	0.783562	1.70776	1.24655	0.841172	2.05408
P02675	Fibrinogen beta chain;Fibrinopeptide B;Fibrinogen beta chain	FGB	+	SCZ_CON											1.33531	0.868186	2.14107	0.225277	0.674653	0.164831	0.538367	1.12825	0.863265	1.89386	0.0022334	0.00492061	0.00659126	0.665264	0.698434	1.28777	0.762441	0.703355	1.42699
P02679-2;P02679	Fibrinogen gamma chain	FGG													1.28677	0.899931	2.08414	0.118213	0.81432	0.0969129	0.306716	0.998495	0.80672	1.73215	0.0427004	0.0932114	0.12065	0.668702	0.709807	1.2928	0.858028	0.803018	1.55853
P02743	Serum amyloid P-component;Serum amyloid P-component(1-203)	APCS	+	SCZ_CON			+	BI_CON			+	BI_MDD	+	SCZ_MDD	2.72849	1.8001	3.64103	0.204971	0.69941	-0.18742	-0.496906	1.86152	1.53105	2.72968	0.136166	0.269047	0.353766	2.07586	1.71847	3.00467	3.00625	1.98752	4.02184
P02746	Complement C1q subcomponent subunit B	C1QB									+	BI_MDD	+	SCZ_MDD	0.450946	0.281473	0.951322	0.76634	0.246982	-0.292323	-1.41037	0.540063	0.26896	1.09404	0.0149741	0.0125133	0.0435655	1.9176	0.561283	2.82923	1.32425	0.573796	2.14775
P02747	Complement C1q subcomponent subunit C	C1QC													0.21206	0.138583	0.513748	0.490852	0.411325	-0.190894	-1.00917	0.338944	0.164067	0.758103	0.0335433	-0.0254839	-0.095672	1.14139	0.354961	1.92488	0.670871	0.329477	1.29598
P02748;CON__Q3MHN2;REV__Q4AC99	Complement component C9;Complement component C9a;Complement component C9b	C9	+	SCZ_CON			+	BI_CON			+	BI_MDD	+	SCZ_MDD	2.27544	0.850269	3.16975	0.461647	0.437009	0.187279	0.962444	2.01294	0.893815	2.89225	0.0371479	-0.0435457	-0.105559	1.54054	0.706536	2.402	1.83452	0.66299	2.73638
P02749	Beta-2-glycoprotein 1	APOH	+	SCZ_CON			+	BI_CON			+	BI_MDD	+	SCZ_MDD	2.86225	1.00899	3.77932	0.37825	0.499606	0.156756	0.823104	2.45003	0.977908	3.35217	0.0247758	0.0310836	0.0713211	1.79915	0.821152	2.69666	2.14736	0.852236	3.08344
P02750	Leucine-rich alpha-2-glycoprotein	LRG1	+	SCZ_CON			+	BI_CON							1.98058	0.645333	2.85769	0.592857	0.339536	0.258988	1.16529	2.17408	0.903546	3.06314	0.346335	-0.258213	-0.785323	1.15542	0.644559	1.9423	0.804954	0.386346	1.4861
P02751-17;P02751-3;P02751;P02751-6;P02751-5;P02751-10;P02751-9;P02751-14;P02751-8;P02751-7;P02751-15;P02751-13;P02751-11;P02751-4;P02751-12;P02751-16;P02751-2	Fibronectin;Anastellin;Ugl-Y1;Ugl-Y2;Ugl-Y3	FN1													0.346465	-0.10597	-0.77165	1.34367	0.0978258	-0.29683	-2.11157	0.18301	-0.0661357	-0.452762	0.141619	-0.0398344	-0.366344	0.67855	0.230694	1.30717	0.564439	0.19086	1.13616
P02753	Retinol-binding protein 4;Plasma retinol-binding protein(1-182);Plasma retinol-binding protein(1-181);Plasma retinol-binding protein(1-179);Plasma retinol-binding protein(1-176)	RBP4	+	SCZ_CON							+	BI_MDD	+	SCZ_MDD	1.7211	0.487953	2.57672	0.693525	0.279947	-0.197857	-1.31022	1.01408	0.370548	1.7519	0.156809	0.117404	0.400889	1.59668	0.568406	2.4667	2.36528	0.68581	3.32224
P02760	Protein AMBP;Alpha-1-microglobulin;Inter-alpha-trypsin inhibitor light chain;Trypstatin	AMBP	+	SCZ_CON			+	BI_CON			+	BI_MDD	+	SCZ_MDD	1.79003	0.621471	2.65209	0.102878	0.835891	0.0542936	0.27051	1.68445	0.762715	2.53638	0.136058	-0.141244	-0.353516	1.33443	0.708421	2.15992	1.37995	0.567178	2.21408
P02763	Alpha-1-acid glycoprotein 1	ORM1	+	SCZ_CON			+	BI_CON					+	SCZ_MDD	3.05987	1.10991	3.98352	0.563885	0.360377	0.302428	1.12198	2.17748	1.18867	3.06672	0.0578255	-0.0787688	-0.160953	1.20117	0.886246	1.99869	1.5607	0.807477	2.42528
P02765	Alpha-2-HS-glycoprotein;Alpha-2-HS-glycoprotein chain A;Alpha-2-HS-glycoprotein chain B	AHSG	+	SCZ_CON			+	BI_CON					+	SCZ_MDD	2.44834	0.865297	3.35041	0.0445903	0.930048	0.0234672	0.123906	1.34042	0.603024	2.14702	0.269928	0.262273	0.6391	1.17305	0.579557	1.9641	2.18305	0.84183	3.12267
P02766	Transthyretin	TTR											+	SCZ_MDD	1.29311	0.54362	2.0916	0.498178	0.405546	-0.16147	-1.02074	0.049908	0.028718	0.138427	1.01418	0.514902	1.83245	0.759954	0.190188	1.4235	2.30753	0.70509	3.25911
P02774;P02774-3;P02774-2;Q8TDJ6-2;Q8TDJ6;Q8TDJ6-3	Vitamin D-binding protein	GC	+	SCZ_CON			+	BI_CON			+	BI_MDD	+	SCZ_MDD	2.17792	0.788931	3.06719	0.0417543	0.930321	0.0220158	0.116361	1.52501	0.710098	2.35858	0.0672096	0.0788333	0.185397	1.4122	0.688082	2.25219	2.09119	0.766915	3.02158
P02786	Transferrin receptor protein 1;Transferrin receptor protein 1, serum form	TFRC													1.13949	0.469723	1.91459	0.614047	0.325147	-0.463701	-1.19924	0.00264265	0.00189764	0.00772291	1.07475	0.467825	1.9409	0.352491	0.465598	0.78748	0.960307	0.933423	1.70102
P02787;CON__Q2HJF0;CON__Q29443;CON__Q0IIK2	Serotransferrin	TF													0.943679	0.293031	1.66191	0.159714	0.761348	-0.0568812	-0.400562	0.678389	0.238409	1.30088	0.0871631	0.0546221	0.236051	0.837189	0.29529	1.53026	1.11321	0.349913	1.88972
P02790	Hemopexin	HPX	+	SCZ_CON			+	BI_CON					+	SCZ_MDD	2.55789	0.780256	3.46429	0.414498	0.472932	0.153454	0.884813	1.65394	0.655634	2.50266	0.125146	0.124623	0.328045	1.01775	0.502179	1.76874	1.68748	0.626802	2.57044
P03951;P03951-2	Coagulation factor XI;Coagulation factor XIa heavy chain;Coagulation factor XIa light chain	F11	+	SCZ_CON			+	BI_CON			+	BI_MDD	+	SCZ_MDD	2.20177	0.667983	3.09233	0.261861	0.632128	-0.0993834	-0.61062	2.05431	0.573995	2.93631	0.11632	0.0939881	0.307147	2.00474	0.673379	2.92603	2.12486	0.767367	3.05868
P03952	Plasma kallikrein;Plasma kallikrein heavy chain;Plasma kallikrein light chain	KLKB1	+	SCZ_CON			+	BI_CON					+	SCZ_MDD	3.23266	1.07888	4.1623	0.526459	0.386311	0.236959	1.06486	1.69568	0.726024	2.54876	0.443577	0.352858	0.959149	0.826786	0.489065	1.51607	1.93172	0.841922	2.84495
P03973	Antileukoproteinase	SLPI	+	SCZ_CON			+	BI_CON							1.52567	0.726892	2.41825	0.93119	0.187691	0.408117	1.64138	1.46839	0.686095	2.34928	0.0403931	0.0407979	0.115122	0.404013	0.277977	0.880749	0.463811	0.318775	0.982666
P04003;CON__Q28065	C4b-binding protein alpha chain	C4BPA	+	SCZ_CON			+	BI_CON			+	BI_MDD	+	SCZ_MDD	1.86017	1.28547	2.72821	0.156157	0.764471	0.13809	0.392738	2.12112	1.32725	3.00718	0.0288392	-0.0417789	-0.0826612	2.07217	1.18916	3.0006	1.74694	1.14738	2.63782
P04004	Vitronectin;Vitronectin V65 subunit;Vitronectin V10 subunit;Somatomedin-B	VTN	+	SCZ_CON			+	BI_CON			+	BI_MDD	+	SCZ_MDD	2.08914	1.02827	2.9733	0.452537	0.443259	0.215278	0.947662	1.85509	0.831789	2.72272	0.171843	0.196486	0.434403	1.35489	0.616511	2.18431	1.57654	0.812997	2.44355
P04066	Tissue alpha-L-fucosidase	FUCA1											+	SCZ_MDD	0.248793	0.110907	0.589274	1.86951	0.052	-0.370065	-2.6857	0.0147144	0.00789364	0.0423841	0.153177	0.103013	0.393955	1.17872	0.377958	1.98073	1.6149	0.480971	2.52485
P04070;P04070-2	Vitamin K-dependent protein C;Vitamin K-dependent protein C light chain;Vitamin K-dependent protein C heavy chain;Activation peptide	PROC											+	SCZ_MDD	0.561789	0.138882	1.12761	1.58025	0.0702031	-0.344895	-2.36793	0.333736	-0.100032	-0.748668	1.02184	0.238914	1.84322	0.608891	0.244864	1.204	1.60433	0.483778	2.47548
P04075;P04075-2	Fructose-bisphosphate aldolase A	ALDOA			+	MDD_CON	+	BI_CON							0.680341	-0.25907	-1.30369	1.9596	0.0476463	-0.456443	-2.75677	1.36696	-0.35674	-2.17789	0.189763	0.0976699	0.473524	0.205024	0.0997035	0.500262	0.3861	0.197373	0.844103
P04085-2;P04085	Platelet-derived growth factor subunit A	PDGFA													1.20705	-0.370927	-1.98934	1.35294	0.0965593	-0.323189	-2.12187	0.392462	-0.140623	-0.852612	0.547274	-0.230304	-1.13309	0.46806	0.182566	0.982745	0.085262	-0.0477384	-0.229031
P04114	Apolipoprotein B-100;Apolipoprotein B-48	APOB					+	BI_CON			+	BI_MDD			0.974775	0.666007	1.70191	0.105424	0.833619	-0.0847164	-0.276581	1.59086	0.937492	2.4325	0.26742	-0.271485	-0.634127	1.90015	1.02221	2.80977	1.22055	0.750723	2.02241
P04156-2;P04156	Major prion protein	PRNP					+	BI_CON							1.00438	-0.335457	-1.73962	1.39148	0.0920895	-0.365981	-2.16444	1.3486	-0.329803	-2.15655	0.00772209	-0.00565376	-0.0226483	0.0560831	0.0361779	0.154878	0.0408938	0.0305241	0.114667
P04179-4;P04179;P04179-3;P04179-2	Superoxide dismutase [Mn], mitochondrial	SOD2													0.128676	-0.0742873	-0.332503	0.541787	0.373315	-0.19343	-1.09067	0.158621	-0.0804203	-0.400574	0.00760608	0.00613302	0.0223727	0.203008	0.11301	0.497436	0.193488	0.119143	0.476637
P04180	Phosphatidylcholine-sterol acyltransferase	LCAT													0.116265	-0.0763664	-0.303311	1.02223	0.160854	-0.364703	-1.7381	0.0942951	-0.0553436	-0.250771	0.0247128	-0.0210228	-0.0711446	0.571531	0.30936	1.1471	0.454696	0.288337	0.960701
P04196	Histidine-rich glycoprotein	HRG									+	BI_MDD			0.685975	0.378766	1.31179	0.24543	0.650852	-0.137009	-0.57854	1.08738	0.661105	1.84357	0.295524	-0.282339	-0.689191	1.48929	0.798114	2.34252	1.2518	0.515775	2.06045
P04207	Ig kappa chain V-III region CLL		+	SCZ_CON											1.46463	0.598631	2.29013	NaN	NaN	NaN	NaN	NaN	NaN	NaN	NaN	NaN	NaN	NaN	NaN	NaN	NaN	NaN	NaN
P04208;P01700	Ig lambda chain V-I region WAH;Ig lambda chain V-I region HA														1.04752	0.493171	1.79397	NaN	NaN	NaN	NaN	NaN	NaN	NaN	NaN	NaN	NaN	NaN	NaN	NaN	NaN	NaN	NaN
P04216	Thy-1 membrane glycoprotein	THY1					+	BI_CON							0.698739	-0.318306	-1.33006	1.65616	0.066296	-0.492457	-2.44766	2.6853	-0.700401	-3.59634	0.608612	0.382095	1.23165	0.336951	-0.207945	-0.756562	0.231772	0.174151	0.555187
P04217;P04217-2;CON__Q2KJF1	Alpha-1B-glycoprotein	A1BG	+	SCZ_CON			+	BI_CON					+	SCZ_MDD	2.36785	0.803588	3.26647	0.0910292	0.850683	0.0536317	0.241908	1.69351	0.713051	2.54637	0.0902337	0.0905366	0.243695	1.17597	0.65942	1.9677	1.61154	0.749956	2.48376
P04275;P04275-2	von Willebrand factor;von Willebrand antigen 2	VWF													0.250632	-0.110053	-0.591528	0.242517	0.653725	-0.107908	-0.57279	0.201558	0.0828392	0.491954	0.356457	-0.192893	-0.803999	0.311877	0.190748	0.710426	0.00260311	-0.00214485	-0.00760769
P04278;P04278-4;P04278-2;P04278-3;P04278-5;CON__Q6T181	Sex hormone-binding globulin	SHBG													0.53553	0.269621	1.08698	0.161319	0.759167	-0.0664546	-0.404079	0.684922	0.259752	1.31028	0.00921839	0.00986864	0.0269915	0.732277	0.326207	1.38442	0.589909	0.336076	1.17524
P04406-2;P04406	Glyceraldehyde-3-phosphate dehydrogenase	GAPDH													0.0537811	0.0330375	0.148595	0.525589	0.38656	-0.244788	-1.06351	0.288748	-0.157188	-0.665222	0.319396	0.190225	0.734872	0.104163	0.0875999	0.275113	0.422674	0.277825	0.907018
P04430	Ig kappa chain V-I region BAN														1.26128	0.486073	2.05401	NaN	NaN	NaN	NaN	NaN	NaN	NaN	NaN	NaN	NaN	NaN	NaN	NaN	NaN	NaN	NaN
P04433	Ig kappa chain V-III region VG														0.651025	0.376208	1.26118	NaN	NaN	NaN	NaN	NaN	NaN	NaN	NaN	NaN	NaN	NaN	NaN	NaN	NaN	NaN	NaN
P19961;P04746;P04745;P19961-2;P04746-2;CON__Q3MHH8	Alpha-amylase 2B;Pancreatic alpha-amylase;Alpha-amylase 1	AMY2B;AMY2A;AMY1A													0.13583	0.0756262	0.349699	0.394947	0.487934	-0.198142	-0.854836	0.501077	0.249828	1.0386	0.173183	-0.174202	-0.440627	0.570867	0.44797	1.15567	0.32588	0.273769	0.740443
P05026-2;P05026	Sodium/potassium-transporting ATPase subunit beta-1	ATP1B1													0.720452	-0.173749	-1.36088	1.83535	0.0539887	-0.331175	-2.63188	0.191242	-0.0619343	-0.470269	0.274967	-0.111814	-0.649058	0.801702	0.269241	1.48161	0.408562	0.157426	0.882953
P05060	Secretogranin-1;GAWK peptide;CCB peptide	CHGB			+	MDD_CON									0.847408	-0.393546	-1.53531	1.97676	0.0463889	-0.465735	-2.77385	0.737505	-0.27501	-1.38487	0.141272	-0.118536	-0.365547	0.45055	0.190725	0.953818	0.102407	0.0721893	0.270891
P05067-11;P05067-8;P05067;P05067-4;P05067-6;P05067-7;P05067-9;P05067-10;P05067-3;P05067-5;P05067-2	Amyloid beta A4 protein;N-APP;Soluble APP-alpha;Soluble APP-beta;C99;Beta-amyloid protein 42;Beta-amyloid protein 40;C83;P3(42);P3(40);C80;Gamma-secretase C-terminal fragment 59;Gamma-secretase C-terminal fragment 57;Gamma-secretase C-terminal fragment 50;C31	APP	+	SCZ_CON	+	MDD_CON	+	BI_CON							1.60915	-0.406495	-2.45291	3.42759	0.0195556	-0.635394	-4.13585	2.65054	-0.519669	-3.56034	0.2672	0.113174	0.63369	0.244533	0.115725	0.580801	0.513417	0.228899	1.0561
P05090	Apolipoprotein D	APOD	+	SCZ_CON									+	SCZ_MDD	1.43005	0.407581	2.25061	0.0485215	0.924873	-0.0202697	-0.134293	0.566006	0.232472	1.13408	0.288375	0.175109	0.67532	0.575936	0.252741	1.15387	1.38649	0.427851	2.22181
P05154	Plasma serine protease inhibitor	SERPINA5	+	SCZ_CON			+	BI_CON			+	BI_MDD	+	SCZ_MDD	1.78763	0.54982	2.64948	0.214043	0.686215	-0.0794291	-0.515556	1.44336	0.56948	2.26586	0.0207718	-0.0196604	-0.0600525	1.82054	0.648909	2.7207	2.48838	0.629249	3.45659
P05155;P05155-3;P05155-2	Plasma protease C1 inhibitor	SERPING1	+	SCZ_CON									+	SCZ_MDD	1.61887	0.408481	2.46373	0.483144	0.417468	-0.121562	-0.996934	0.917601	0.251901	1.62804	0.270356	0.156581	0.639948	1.28473	0.373462	2.10028	1.89225	0.530043	2.80096
P05156;CON__Q32PI4	Complement factor I;Complement factor I heavy chain;Complement factor I light chain	CFI	+	SCZ_CON			+	BI_CON			+	BI_MDD	+	SCZ_MDD	1.97647	0.726733	2.85329	0.136945	0.784647	-0.0688094	-0.349786	1.62546	0.71886	2.47106	0.00728445	0.0078727	0.0213752	1.86659	0.78767	2.77229	2.36405	0.795542	3.3209
P05160	Coagulation factor XIII B chain	F13B	+	SCZ_CON			+	BI_CON			+	BI_MDD	+	SCZ_MDD	1.74982	0.490469	2.60819	0.449592	0.445842	-0.156446	-0.942862	1.67832	0.584375	2.52962	0.126885	-0.0939055	-0.332133	2.04031	0.740821	2.9654	2.2438	0.646916	3.18933
P05362	Intercellular adhesion molecule 1	ICAM1													0.954208	0.496564	1.6755	0.0435096	0.928374	0.0287028	0.121036	0.519239	0.352411	1.06144	0.148707	0.144153	0.382552	0.496156	0.323708	1.02844	0.992535	0.467861	1.73624
P05408	Neuroendocrine protein 7B2;N-terminal peptide;C-terminal peptide	SCG5	+	SCZ_CON	+	MDD_CON	+	BI_CON							1.97902	-0.553796	-2.85602	2.59783	0.0326829	-0.556237	-3.37215	1.77158	-0.403911	-2.63197	0.293285	-0.149885	-0.684856	0.320524	0.152326	0.726457	0.00339652	0.00244062	0.0099175
P05413	Fatty acid-binding protein, heart	FABP3	+	SCZ_CON											1.6557	-0.502578	-2.55233	1.86042	0.0527294	-0.530319	-2.7132	0.235708	-0.156358	-0.564789	0.61616	-0.34622	-1.25233	0.686062	0.37396	1.33109	0.0512337	0.0277405	0.142491
P05452;CON__Q2KIS7	Tetranectin	CLEC3B													0.117452	-0.0470807	-0.306099	1.25708	0.113404	-0.268599	-2.01423	0.00706864	0.00316051	0.0205184	0.118471	-0.0502412	-0.312265	0.923077	0.271759	1.64544	0.70348	0.221518	1.34325
P05534;Q09160	HLA class I histocompatibility antigen, A-24 alpha chain;HLA class I histocompatibility antigen, A-80 alpha chain	HLA-A													0.910862	-0.569727	-1.62927	0.800767	0.233316	-0.433668	-1.46079	0.636861	-0.390308	-1.24297	0.180429	-0.179418	-0.454776	0.0408967	0.0433599	0.114796	0.124475	-0.136058	-0.323901
P05543;CON__Q9TT36	Thyroxine-binding globulin	SERPINA7	+	SCZ_CON							+	BI_MDD	+	SCZ_MDD	1.51402	0.59589	2.34618	0.824009	0.225482	-0.283158	-1.48727	1.27668	0.55982	2.07224	0.0347135	0.0360695	0.0988894	2.1615	0.842978	3.09899	2.50546	0.879048	3.47522
P05546;CON__ENSEMBL:ENSBTAP00000018574	Heparin cofactor 2	SERPIND1	+	SCZ_CON			+	BI_CON			+	BI_MDD	+	SCZ_MDD	1.91657	0.620384	2.78904	0.627104	0.318058	-0.155941	-1.21552	1.70163	0.505743	2.55531	0.144159	0.11464	0.372171	3.08715	0.661684	4.11059	2.9662	0.776325	3.97798
P05937;P05937-2	Calbindin	CALB1													0.246317	-0.123665	-0.582993	1.04524	0.154871	-0.235416	-1.76605	0.495791	-0.177891	-1.0242	0.0616877	0.054226	0.171064	0.114204	0.057525	0.299026	0.194698	0.111751	0.478586
P05997	Collagen alpha-2(V) chain	COL5A2													0.00120099	-0.000849983	-0.00353389	0.844501	0.217803	-0.348506	-1.53554	0.098333	0.0625215	0.262507	0.0779504	-0.0633715	-0.216598	0.637588	0.411028	1.26979	0.510635	0.347656	1.06758
P06276	Cholinesterase	BCHE											+	SCZ_MDD	0.484037	0.327976	1.00697	0.104326	0.834879	-0.0680955	-0.274244	0.237722	0.216183	0.567176	0.140282	0.111793	0.364411	0.5637	0.284279	1.14082	1.30672	0.396071	2.13837
P06310	Ig kappa chain V-II region RPMI 6410														0.100876	0.0947072	0.266705	NaN	NaN	NaN	NaN	NaN	NaN	NaN	NaN	NaN	NaN	NaN	NaN	NaN	NaN	NaN	NaN
P06311	Ig kappa chain V-III region IARC/BL41														0.877533	0.442058	1.5754	NaN	NaN	NaN	NaN	NaN	NaN	NaN	NaN	NaN	NaN	NaN	NaN	NaN	NaN	NaN	NaN
P06331;P01825	Ig heavy chain V-II region ARH-77;Ig heavy chain V-II region NEWM		+	SCZ_CON											1.34261	0.52641	2.14958	NaN	NaN	NaN	NaN	NaN	NaN	NaN	NaN	NaN	NaN	NaN	NaN	NaN	NaN	NaN	NaN
P06681-3;P06681;P06681-2	Complement C2;Complement C2b fragment;Complement C2a fragment	C2	+	SCZ_CON							+	BI_MDD	+	SCZ_MDD	1.87468	0.459513	2.74389	0.209459	0.692517	-0.0750027	-0.506158	1.29935	0.434223	2.09894	0.0337597	0.0252899	0.0962676	1.38835	0.509226	2.22402	1.94267	0.534516	2.85714
P06727;CON__Q32PJ2	Apolipoprotein A-IV	APOA4	+	SCZ_CON			+	BI_CON					+	SCZ_MDD	2.92978	0.750103	3.84909	0.0436064	0.929171	-0.0249401	-0.121293	1.83196	0.655208	2.69766	0.112863	0.0948945	0.298886	1.28501	0.680149	2.10063	1.83771	0.775043	2.73995
P06733;P06733-2	Alpha-enolase	ENO1													0.857327	-0.216068	-1.54856	1.4114	0.0890227	-0.313305	-2.18631	0.943	-0.200923	-1.66103	0.0359265	-0.0151458	-0.102217	0.246047	0.112382	0.583818	0.190733	0.0972365	0.470189
P06744;P06744-2	Glucose-6-phosphate isomerase	GPI													0.227834	-0.0928742	-0.545973	1.02318	0.161103	-0.31111	-1.73926	0.40666	-0.135955	-0.876986	0.0780883	0.0430808	0.213228	0.306674	0.175155	0.700718	0.381013	0.218235	0.835208
P06753-4;P06753-3;P06753-6;P06753-5;P06753-2;P06753;P09493-2;P09493-4;P09493-3;P09493-10;P06753-7	Tropomyosin alpha-3 chain	TPM3													0.0388345	-0.0192102	-0.109369	0.217838	0.68247	-0.0952898	-0.525621	0.23598	-0.120011	-0.566367	0.270296	0.100801	0.649618	0.035635	-0.0247209	-0.101186	0.146015	0.0760796	0.374631
P06865;P06865-2	Beta-hexosaminidase subunit alpha	HEXA			+	MDD_CON									0.187393	-0.059639	-0.462107	2.10538	0.043	-0.330214	-2.90079	0.624035	-0.162729	-1.22147	0.296801	0.10309	0.691659	0.557662	0.167486	1.12567	1.10064	0.270575	1.87396
P06889	Ig lambda chain V-IV region MOL														0.15451	0.235704	0.391917	NaN	NaN	NaN	NaN	NaN	NaN	NaN	NaN	NaN	NaN	NaN	NaN	NaN	NaN	NaN	NaN
P07108;P07108-3;P07108-2;P07108-4;P07108-5	Acyl-CoA-binding protein	DBI													0.0534012	0.038158	0.147601	1.50839	0.0769319	-0.456188	-2.2914	0.0599822	-0.0314485	-0.164721	0.0859498	0.0696065	0.23302	1.00304	0.424739	1.7498	0.892985	0.494346	1.60548
P07195;Q6ZMR3;P07864	L-lactate dehydrogenase B chain	LDHB													0.245978	-0.112059	-0.582322	1.31729	0.101644	-0.292955	-2.08214	1.08634	-0.257571	-1.84227	0.244405	0.145513	0.587906	0.0716636	0.0353834	0.194953	0.350688	0.180896	0.781399
P07225;CON__P07224	Vitamin K-dependent protein S	PROS1									+	BI_MDD	+	SCZ_MDD	1.0309	0.227663	1.77311	0.679955	0.286823	-0.152487	-1.29115	0.745376	0.184963	1.39588	0.117357	0.0427006	0.309617	1.37955	0.33745	2.2136	1.6823	0.380151	2.56455
P07237	Protein disulfide-isomerase	P4HB													0.210985	-0.0874823	-0.511529	0.723402	0.267464	-0.286496	-1.35175	0.280797	-0.110768	-0.65009	0.049869	0.0232855	0.139896	0.251586	0.175728	0.594807	0.291771	0.199013	0.672641
P07333;P07333-2	Macrophage colony-stimulating factor 1 receptor	CSF1R					+	BI_CON							0.994979	-0.332532	-1.72768	1.56408	0.0720618	-0.30739	-2.3508	2.39333	-0.450991	-3.29307	0.196434	0.118459	0.487873	0.420141	-0.1436	-0.902716	0.0414202	-0.0251416	-0.11608
P07339	Cathepsin D;Cathepsin D light chain;Cathepsin D heavy chain	CTSD													0.0481199	-0.0180693	-0.133707	0.822217	0.225281	-0.139906	-1.48491	0.107611	-0.0358319	-0.282837	0.0508653	0.0177625	0.14255	0.623047	0.104074	1.22527	0.625476	0.121836	1.2289
P07357	Complement component C8 alpha chain	C8A	+	SCZ_CON			+	BI_CON							1.52921	0.629021	2.36332	0.162449	0.757983	0.0714756	0.40655	1.44561	0.602556	2.26843	0.0207488	0.0264645	0.0599876	1.08128	0.531081	1.84959	1.15182	0.557545	1.93783
P07358	Complement component C8 beta chain	C8B	+	SCZ_CON			+	BI_CON			+	BI_MDD	+	SCZ_MDD	1.73662	0.822413	2.59374	0.0132084	0.973526	0.00749324	0.0379462	1.32641	0.632825	2.13067	0.152941	0.189588	0.39216	1.31887	0.625332	2.14131	1.69507	0.81492	2.57905
P07360	Complement component C8 gamma chain	C8G	+	SCZ_CON			+	BI_CON							1.38677	0.590547	2.20081	0.0808711	0.868183	0.0460434	0.216929	1.31294	0.594604	2.1149	0.00325827	-0.00405739	-0.00960466	0.942531	0.54856	1.67107	0.985177	0.544503	1.72671
P07585;P07585-4;P07585-2;P07585-5;P07585-3	Decorin	DCN													0.0412124	0.0194316	0.11532	1.26389	0.111933	-0.262931	-2.02196	0.334911	-0.121742	-0.750801	0.451299	0.141174	0.972466	0.524078	0.141189	1.07304	1.20791	0.282362	2.00696
P07602;P07602-2;P07602-3	Prosaposin;Saposin-A;Saposin-B-Val;Saposin-B;Saposin-C;Saposin-D	PSAP	+	SCZ_CON	+	MDD_CON									1.41498	-0.32758	-2.23332	2.31032	0.0406286	-0.38973	-3.09943	0.908615	-0.2217	-1.6163	0.256351	-0.10588	-0.61203	0.493397	0.16803	1.02399	0.139704	0.0621497	0.358127
P07686	Beta-hexosaminidase subunit beta;Beta-hexosaminidase subunit beta chain B;Beta-hexosaminidase subunit beta chain A	HEXB													0.11258	-0.0332579	-0.294627	0.661163	0.297018	-0.117091	-1.2645	0.213881	-0.0533735	-0.517499	0.0600079	0.0201157	0.166675	0.238489	0.0637175	0.568715	0.297568	0.0838332	0.683611
P07711;Q5NE16;P43235;O60911	Cathepsin L1;Cathepsin L1 heavy chain;Cathepsin L1 light chain	CTSL													0.85675	-0.165148	-1.54779	0.681627	0.28606	-0.165836	-1.2935	0.135603	-0.0375624	-0.348093	0.359379	-0.127586	-0.809362	0.283974	0.128273	0.657787	0.00120914	0.000687421	0.0035394
P07737;CON__P02584	Profilin-1	PFN1									+	BI_MDD			0.0562485	-0.0203487	-0.155034	1.80499	0.0564835	-0.312599	-2.60103	0.173115	0.0593004	0.431468	0.260801	-0.0796492	-0.620943	1.61437	0.3719	2.487	1.24011	0.29225	2.04625
P07858	Cathepsin B;Cathepsin B light chain;Cathepsin B heavy chain	CTSB													0.745956	-0.271726	-1.39669	0.488423	0.413167	-0.167813	-1.00532	0.540333	-0.170467	-1.09446	0.178537	-0.101259	-0.449118	0.00421403	-0.00265467	-0.0122931	0.165179	-0.103913	-0.415032
P07900;P07900-2;Q58FG0;Q14568;Q58FF8;Q58FF6	Heat shock protein HSP 90-alpha	HSP90AA1													0.183878	0.0869849	0.455572	0.979835	0.17271	-0.37854	-1.69206	0.360351	0.143315	0.797492	0.0882209	-0.0563303	-0.239389	0.923108	0.521855	1.6517	0.706995	0.465525	1.35674
P07942	Laminin subunit beta-1	LAMB1													0.329295	0.112966	0.740587	0.650465	0.303565	-0.213091	-1.24922	0.0615453	0.0245956	0.168756	0.160907	0.0883702	0.410091	0.438562	0.237687	0.933809	0.645029	0.326057	1.25798
P07998	Ribonuclease pancreatic	RNASE1	+	SCZ_CON											1.42529	-0.395441	-2.24515	1.80286	0.0563934	-0.401806	-2.59886	0.457093	-0.118529	-0.961448	0.54314	-0.276912	-1.12634	0.654421	0.283277	1.27184	0.00838886	0.00636545	0.0243567
P08123	Collagen alpha-2(I) chain	COL1A2													0.48128	0.0836529	1.00087	0.0446128	0.931012	-0.0115133	-0.123965	0.0458378	0.0107428	0.12766	0.369692	0.07291	0.828197	0.063625	0.0222562	0.174419	0.332481	0.0951662	0.748415
P08174-4;P08174;P08174-3;P08174-5;P08174-2;P08174-6;P08174-7	Complement decay-accelerating factor	CD55													0.767956	-0.298265	-1.42725	1.14377	0.132675	-0.335686	-1.88342	1.21173	-0.328374	-1.99495	0.0492866	0.0301087	0.138342	0.0115856	0.007312	0.0335184	0.0520762	0.0374207	0.144384
P08185	Corticosteroid-binding globulin	SERPINA6	+	SCZ_CON									+	SCZ_MDD	1.61112	0.626082	2.4551	0.418666	0.469152	-0.214009	-0.891791	1.10921	0.458106	1.8705	0.202805	0.167976	0.501469	1.18532	0.672115	1.97922	1.54942	0.84009	2.41226
P08195-2;P08195-3;P08195;P08195-4	4F2 cell-surface antigen heavy chain	SLC3A2													0.358375	0.118947	0.79292	1.37227	0.0939752	-0.301785	-2.14327	0.130561	0.0418076	0.336542	0.131537	0.0771394	0.343011	0.901435	0.343592	1.61674	1.05686	0.420732	1.81867
P08253;P08253-3;P08253-2	72 kDa type IV collagenase;PEX	MMP2													0.329176	0.119538	0.740371	0.769298	0.245487	-0.195317	-1.41436	0.265975	0.0919469	0.621547	0.0531376	0.0275913	0.148584	0.901262	0.287264	1.61651	0.92465	0.314855	1.64752
P08294	Extracellular superoxide dismutase [Cu-Zn]	SOD3											+	SCZ_MDD	0.409608	0.137281	0.882014	0.581776	0.347307	-0.126893	-1.14881	0.0203645	0.00833979	0.05825	0.398965	0.128941	0.880884	0.666776	0.135233	1.28999	1.30885	0.264174	2.1293
P08571	Monocyte differentiation antigen CD14;Monocyte differentiation antigen CD14, urinary form;Monocyte differentiation antigen CD14, membrane-bound form	CD14													0.0432836	-0.0314941	-0.120859	1.71979	0.0618431	-0.530017	-2.51368	0.265923	-0.133386	-0.621446	0.15454	0.101892	0.395774	0.917966	0.396631	1.63868	0.977095	0.498523	1.71622
P08572	Collagen alpha-2(IV) chain;Canstatin	COL4A2													0.758437	0.232694	1.41406	0.0148515	0.970662	-0.00839764	-0.0425892	0.441866	0.153801	0.93628	0.191065	0.0788923	0.476335	0.250147	0.162199	0.591958	0.40639	0.241091	0.879227
P08581;P08581-2;P08581-3	Hepatocyte growth factor receptor	MET											+	SCZ_MDD	0.0820492	0.03806	0.221052	1.65883	0.0662883	-0.342494	-2.45782	0.0835712	-0.0407748	-0.22462	0.152475	0.0788348	0.392358	0.949116	0.301719	1.67971	1.42216	0.380554	2.27753
P08582;P08582-2	Melanotransferrin	MFI2													0.812161	-0.308646	-1.49602	0.688585	0.282767	-0.296607	-1.30488	0.418462	0.167235	0.898367	0.767568	-0.475881	-1.48858	0.713871	0.463843	1.35817	0.0110329	-0.0120384	-0.0319723
P08603;P08603-2	Complement factor H	CFH	+	SCZ_CON			+	BI_CON					+	SCZ_MDD	2.53159	0.756947	3.43698	0.663341	0.296177	0.20623	1.26761	1.73093	0.62519	2.5875	0.180472	0.131757	0.453349	1.157	0.41896	1.94425	2.02955	0.550716	2.9535
P08637	Low affinity immunoglobulin gamma Fc region receptor III-A	FCGR3A													1.03675	-0.628093	-1.81979	0.461235	0.436793	-0.247929	-0.968246	0.699184	-0.508553	-1.35049	0.108661	-0.119539	-0.294026	0.352575	-0.260624	-0.793901	0.689627	-0.380163	-1.34933
P08670;P17661;P41219;P41219-2;Q16352;P07196;P12036-2;P12036	Vimentin	VIM													0.313683	-0.215195	-0.711916	0.13879	0.783795	-0.108493	-0.353964	0.119347	0.0989227	0.310539	0.443553	-0.314118	-0.959107	0.206371	0.207416	0.503071	0.101369	-0.106702	-0.26839
P08697;P08697-2;CON__P28800	Alpha-2-antiplasmin	SERPINF2	+	SCZ_CON							+	BI_MDD	+	SCZ_MDD	1.72044	0.594803	2.57598	0.499393	0.405604	-0.158998	-1.02265	1.07805	0.449309	1.832	0.150473	0.145494	0.386567	1.57618	0.608307	2.44313	2.29573	0.753801	3.24619
P08758	Annexin A5	ANXA5	+	SCZ_CON											1.32642	-0.359287	-2.16231	0.302583	0.588253	0.188754	0.691271	NaN	NaN	NaN	NaN	NaN	NaN	NaN	NaN	NaN	0.84016	-0.548041	-1.55271
P09104;P09104-2;P13929-3;P13929-2;P13929	Gamma-enolase	ENO2			+	MDD_CON									0.89203	-0.286109	-1.59453	2.36913	0.0382857	-0.492501	-3.15572	0.933758	-0.278824	-1.64906	0.00989655	-0.00728473	-0.0289552	0.447879	0.213676	0.949376	0.407258	0.206392	0.880715
P09211	Glutathione S-transferase P	GSTP1													0.118834	-0.0544276	-0.309338	0.157502	0.763709	-0.0837531	-0.395701	0.286427	-0.102695	-0.660819	0.107736	0.048267	0.286552	0.0226936	-0.0189415	-0.0648613	0.0339916	0.0293255	0.0959957
P09382	Galectin-1	LGALS1			+	MDD_CON									1.0286	-0.211202	-1.77021	2.07511	0.0432333	-0.423994	-2.87109	0.187395	-0.0597437	-0.46211	0.637766	-0.151458	-1.27755	1.01441	0.36425	1.76444	0.520986	0.212791	1.06814
P09417;P09417-2	Dihydropteridine reductase	QDPR													1.25009	-0.399821	-2.04073	0.901064	0.195874	-0.262885	-1.58708	0.317251	-0.112572	-0.718505	0.600572	-0.287249	-1.21889	0.302062	0.150314	0.692071	0.225926	-0.136935	-0.543328
P09486	SPARC	SPARC													0.176794	-0.0549739	-0.439418	1.18262	0.126842	-0.198955	-1.92874	0.13369	-0.0386957	-0.343722	0.0461795	-0.0162782	-0.130024	0.690446	0.160259	1.32444	0.521198	0.143981	1.06847
P09603;P09603-2;P09603-3	Macrophage colony-stimulating factor 1;Processed macrophage colony-stimulating factor 1	CSF1													0.357596	-0.140957	-0.791535	1.36897	0.0944768	-0.286895	-2.13963	0.632134	-0.178198	-1.23345	0.0795231	0.0372409	0.21686	0.344358	0.108697	0.769991	0.364808	0.145938	0.806626
P09619;P09619-2	Platelet-derived growth factor receptor beta	PDGFRB			+	MDD_CON							+	SCZ_MDD	0.13578	0.061086	0.348498	1.99572	0.0455714	-0.456396	-2.7927	0.373098	-0.13846	-0.818911	0.363707	0.199546	0.817286	0.700643	0.317936	1.33917	1.31147	0.517482	2.13244
P09668	Pro-cathepsin H;Cathepsin H mini chain;Cathepsin H;Cathepsin H heavy chain;Cathepsin H light chain	CTSH													0.0591877	-0.0458236	-0.162665	0.458989	0.438043	-0.226844	-0.95814	0.234206	-0.182495	-0.558823	0.162343	0.136672	0.413302	0.0523729	0.0443492	0.145164	0.32371	0.181021	0.732331
P09871	Complement C1s subcomponent;Complement C1s subcomponent heavy chain;Complement C1s subcomponent light chain	C1S													0.058036	-0.0258924	-0.15968	1.18244	0.126546	-0.254506	-1.92853	0.00181913	0.000694459	0.00531203	0.0526294	-0.0265869	-0.147237	0.866459	0.255201	1.5699	0.595536	0.228614	1.1838
P09960;P09960-2;P09960-4;P09960-3	Leukotriene A-4 hydrolase	LTA4H													1.10367	0.335813	1.87777	0.150982	0.769096	-0.0775702	-0.381698	0.73002	0.310164	1.37758	0.0289423	0.025649	0.0831788	0.616234	0.387734	1.21817	0.735265	0.413383	1.39768
P09972	Fructose-bisphosphate aldolase C	ALDOC													0.0276893	0.0130859	0.0785809	1.37722	0.0936677	-0.246674	-2.14873	0.302836	-0.0921689	-0.691742	0.204249	0.105255	0.504537	0.54393	0.154506	1.10427	0.790976	0.25976	1.46677
P0C0L4;P0C0L4-2	Complement C4-A;Complement C4 beta chain;Complement C4-A alpha chain;C4a anaphylatoxin;C4b-A;C4d-A;Complement C4 gamma chain	C4A													0.516731	0.313306	1.05748	0.254878	0.638254	-0.165607	-0.597058	0.363122	0.284534	0.801335	0.0264848	0.028772	0.0761024	0.58209	0.450141	1.1633	0.801662	0.478913	1.48155
P0C0L5	Complement C4-B;Complement C4 beta chain;Complement C4-B alpha chain;C4a anaphylatoxin;C4b-B;C4d-B;Complement C4 gamma chain	C4B													0.217077	0.107667	0.524063	0.0718938	0.883849	0.0362368	0.194483	1.15139	0.392477	1.9221	0.607513	-0.28481	-1.22991	0.787306	0.35624	1.46168	0.111068	0.0714302	0.291598
P0CG05;P0CG06;P0CF74	Ig lambda-2 chain C regions;Ig lambda-3 chain C regions	IGLC2;IGLC3	+	SCZ_CON											1.45613	0.577867	2.28044	0.0440127	0.929329	0.0258522	0.122372	0.750813	0.470134	1.40346	0.0807197	0.107733	0.219882	0.584817	0.444281	1.16747	1.0892	0.552015	1.85958
P62987;P62979;P0CG47;P0CG48	Ubiquitin-60S ribosomal protein L40;Ubiquitin;60S ribosomal protein L40;Ubiquitin-40S ribosomal protein S27a;Ubiquitin;40S ribosomal protein S27a;Polyubiquitin-B;Ubiquitin;Polyubiquitin-C;Ubiquitin	UBA52;RPS27A;UBB;UBC			+	MDD_CON									0.45177	-0.22925	-0.952681	3.14087	0.0226667	-0.687088	-3.87456	1.05601	-0.317974	-1.80458	0.128025	0.0887239	0.334805	1.06522	0.369115	1.82928	0.965441	0.457839	1.70105
P0DMV8-2;P0DMV9;P0DMV8															0.352774	-0.132335	-0.783979	NaN	NaN	NaN	NaN	NaN	NaN	NaN	NaN	NaN	NaN	NaN	NaN	NaN	NaN	NaN	NaN
P10124	Serglycin	SRGN													0.244869	-0.100934	-0.58012	0.743692	0.257603	-0.270146	-1.3796	0.0569086	0.0411794	0.156752	0.149061	-0.142113	-0.383359	0.41438	0.311325	0.892906	0.261643	0.169212	0.614592
P10253	Lysosomal alpha-glucosidase;76 kDa lysosomal alpha-glucosidase;70 kDa lysosomal alpha-glucosidase	GAA													0.379476	-0.138283	-0.830071	1.54842	0.0730868	-0.342608	-2.33416	0.107252	0.053005	0.281981	0.319949	-0.191288	-0.735919	1.00338	0.395613	1.75024	0.475784	0.204324	0.995394
P10451-4;P10451;CON__P31096	Osteopontin	SPP1	+	SCZ_CON											1.31656	-0.406116	-2.11915	0.74048	0.258239	-0.245328	-1.37521	0.799745	-0.233674	-1.47091	0.378402	-0.172442	-0.843991	0.0175632	0.0116536	0.0504783	0.265329	-0.160788	-0.62179
P10451-5	Osteopontin	SPP1	+	SCZ_CON											1.33597	-0.494936	-2.16177	0.758815	0.250768	-0.235338	-1.40204	0.653632	-0.222074	-1.26766	0.422117	-0.272862	-0.926543	0.0208994	0.0132647	0.0598492	0.441654	-0.259598	-0.94083
P10586-2;P10586	Receptor-type tyrosine-protein phosphatase F	PTPRF													0.444935	-0.148558	-0.941377	1.46309	0.0818703	-0.397666	-2.24258	0.782996	-0.190035	-1.44798	0.0897519	0.0414769	0.242499	0.386171	0.207631	0.844228	0.444967	0.249107	0.944521
P10599-2;P10599	Thioredoxin	TXN			+	MDD_CON									0.482048	-0.290195	-1.00211	2.243	0.0428	-0.539171	-3.03463	0.75124	-0.292132	-1.40406	0.00179418	0.00193707	0.0052977	0.62864	0.247039	1.23362	0.383284	0.248976	0.839184
P10619-2;P10619	Lysosomal protective protein;Lysosomal protective protein 32 kDa chain;Lysosomal protective protein 20 kDa chain	CTSA													0.264405	0.0950504	0.618498	1.18276	0.127078	-0.264824	-1.9289	0.232894	0.0817503	0.556186	0.0269665	0.0133001	0.0774468	1.16135	0.346574	1.94964	1.16353	0.359874	1.95233
P10643;CON__Q29RQ1	Complement component C7	C7													0.219536	0.128276	0.529096	1.07702	0.146746	-0.274849	-1.80431	0.0978933	0.0481029	0.259504	0.0795436	0.0801728	0.216912	0.766333	0.322952	1.43245	0.763281	0.403125	1.42817
P10645	Chromogranin-A;Vasostatin-1;Vasostatin-2;EA-92;ES-43;Pancreastatin;SS-18;WA-8;WE-14;LF-19;AL-11;GV-19;GR-44;ER-37	CHGA			+	MDD_CON	+	BI_CON							0.882748	-0.477064	-1.58229	2.28275	0.0423562	-0.741216	-3.07294	1.69962	-0.641642	-2.55309	0.183265	0.164578	0.459438	0.125383	0.0995745	0.325214	0.329326	0.264153	0.742644
P10721-2;P10721;P10721-3	Mast/stem cell growth factor receptor Kit	KIT													0.0161246	0.00863601	0.0463361	1.45627	0.0822626	-0.357654	-2.23519	0.480793	-0.162642	-1.00008	0.44993	0.171278	0.970109	0.499175	0.195013	1.0333	0.97917	0.36629	1.71892
P10768	S-formylglutathione hydrolase	ESD													0.100151	0.0508154	0.266477	0.877979	0.204302	-0.303572	-1.5804	0.198546	-0.088866	-0.488877	0.208238	0.139681	0.517059	0.351328	0.214706	0.78918	0.642389	0.354387	1.27096
P10909-4;P10909;P10909-5;P10909-2;P10909-3	Clusterin;Clusterin beta chain;Clusterin alpha chain	CLU			+	MDD_CON	+	BI_CON							0.129421	-0.0506175	-0.33392	1.93799	0.0478182	-0.425395	-2.7352	1.43853	-0.316582	-2.26033	1.10304	0.265964	1.95661	0.22586	0.108813	0.543193	1.03019	0.374777	1.78467
P11021	78 kDa glucose-regulated protein	HSPA5													0.822717	-0.212073	-1.5021	1.58756	0.0700794	-0.296095	-2.37565	0.653502	-0.141763	-1.2648	0.161296	-0.07031	-0.410961	0.43353	0.154332	0.925356	0.176482	0.0840217	0.439656
P11047	Laminin subunit gamma-1	LAMC1													0.324423	0.0974059	0.731684	1.07849	0.146777	-0.233236	-1.80607	0.0659906	0.0249323	0.18017	0.161976	0.0724736	0.412481	0.744134	0.258168	1.40122	1.07437	0.330642	1.84087
P11142;P11142-2	Heat shock cognate 71 kDa protein	HSPA8	+	SCZ_CON											1.46518	-0.441638	-2.31438	1.17295	0.127969	-0.312282	-1.93584	0.0203835	0.0125692	0.0585351	0.915541	-0.454207	-1.73224	0.733103	0.324851	1.4067	0.267886	-0.129356	-0.628726
P11279;P11279-2	Lysosome-associated membrane glycoprotein 1	LAMP1													0.231297	-0.111663	-0.555849	1.02303	0.160838	-0.316797	-1.7632	0.818886	-0.307891	-1.52285	0.462972	0.196228	1.01393	0.0137296	0.00890552	0.0399088	0.42761	0.205133	0.924215
P11362-9;P11362-8;P11362-20;P11362-2;P11362;P11362-16;P11362-11;P11362-10;P11362-4;P11362-3;P11362-7;P11362-19;P11362-21;P11362-18;P11362-13;P11362-12;P11362-6;P11362-5;P11362-14;P11362-15	Fibroblast growth factor receptor 1	FGFR1													0.871372	-0.27372	-1.56724	1.50404	0.0775571	-0.302047	-2.28672	0.223941	-0.0721152	-0.538076	0.465387	-0.201605	-0.9966	0.773153	0.229932	1.44198	0.0508714	0.028327	0.141213
P11717	Cation-independent mannose-6-phosphate receptor	IGF2R													0.0093596	-0.00435161	-0.0270986	0.523006	0.388463	-0.181128	-1.05952	0.494681	0.210147	1.02243	0.352944	-0.214499	-0.797535	0.768752	0.391275	1.43583	0.336104	0.176776	0.755019
P12109	Collagen alpha-1(VI) chain	COL6A1	+	SCZ_CON	+	MDD_CON									1.74725	-0.459282	-2.60538	2.70501	0.0296471	-0.456453	-3.47241	1.22784	-0.281431	-2.01423	0.348862	-0.177851	-0.790001	0.496627	0.175022	1.0292	0.00470305	-0.00282903	-0.013712
P12110	Collagen alpha-2(VI) chain	COL6A2													0.0376313	-0.0131752	-0.105874	0.994225	0.169591	-0.275178	-1.71747	0.118551	0.0571428	0.310019	0.124741	-0.070318	-0.32936	0.588448	0.332321	1.18762	0.645518	0.262003	1.26594
P12111;P12111-2;P12111-4;P12111-5;P12111-3	Collagen alpha-3(VI) chain	COL6A3													0.111879	0.0333184	0.292971	1.14686	0.13284	-0.243803	-1.88704	0.165197	0.0533729	0.414227	0.0425894	-0.0200545	-0.12035	0.830247	0.297176	1.52079	0.819584	0.277121	1.50621
P12259	Coagulation factor V;Coagulation factor V heavy chain;Coagulation factor V light chain	F5													0.136014	0.0503107	0.349031	0.110433	0.828032	0.0339374	0.288457	0.19047	0.0670271	0.468635	0.0493437	-0.0167164	-0.138495	0.0991515	0.0330897	0.263034	0.0461147	0.0163733	0.128621
P12277	Creatine kinase B-type	CKB	+	SCZ_CON	+	MDD_CON	+	BI_CON							2.25712	-0.558832	-3.20392	1.95869	0.0474324	-0.601969	-2.80243	1.38241	-0.458686	-2.24482	0.153913	-0.100146	-0.397215	0.159187	0.143283	0.404269	0.0530719	0.0431368	0.147334
P12830;P12830-2	Cadherin-1;E-Cad/CTF1;E-Cad/CTF2;E-Cad/CTF3	CDH1													0.732565	0.302858	1.39379	0.0674129	0.888765	-0.0331316	-0.183539	0.0352576	-0.0218247	-0.0996639	0.531995	0.324683	1.1236	0.0157368	0.0113069	0.045421	0.707733	0.33599	1.35782
P13473-2;P13473;P13473-3	Lysosome-associated membrane glycoprotein 2	LAMP2			+	MDD_CON									0.491142	-0.295517	-1.02035	2.36384	0.038	-0.809607	-3.18045	0.613462	-0.343119	-1.20817	0.0508984	0.0476023	0.143041	0.747941	0.466488	1.41091	0.813998	0.51409	1.50928
P13489	Ribonuclease inhibitor	RNH1			+	MDD_CON					+	BI_MDD			0.55036	-0.235198	-1.11989	2.32124	0.0403529	-0.47247	-3.17384	0.363951	-0.121432	-0.805103	0.240887	-0.113766	-0.585636	1.37833	0.351038	2.23984	0.514709	0.237272	1.06994
P13497-3;P13497-4;P13497-5;P13497-2;P13497-6;P13497	Bone morphogenetic protein 1	BMP1													0.143773	0.0560465	0.366629	0.563993	0.360842	-0.143485	-1.12214	0.0225423	0.00822603	0.0643274	0.0786969	0.0478204	0.21477	0.3656	0.151711	0.808031	0.452009	0.199532	0.956244
P13521	Secretogranin-2;Secretoneurin	SCG2	+	SCZ_CON	+	MDD_CON	+	BI_CON							1.46143	-0.453142	-2.28649	2.95265	0.0272381	-0.638988	-3.70183	1.44667	-0.418236	-2.26964	0.067193	-0.034906	-0.185354	0.523257	0.220752	1.07174	0.384933	0.185846	0.842067
P13591;P13591-5;P13591-6	Neural cell adhesion molecule 1	NCAM1	+	SCZ_CON			+	BI_CON							1.32615	-0.408999	-2.13037	1.76803	0.0582176	-0.417775	-2.56328	1.42428	-0.338264	-2.244	0.127174	-0.0707349	-0.332809	0.152949	0.0795113	0.387964	0.0125342	0.00877645	0.0362244
P13598	Intercellular adhesion molecule 2	ICAM2													0.292361	0.169929	0.672859	0.813749	0.227319	-0.261111	-1.47812	0.00415667	-0.0031349	-0.0121265	0.194508	0.173064	0.485405	0.523541	0.257977	1.07734	1.03414	0.431041	1.79733
P13611;P13611-5;P13611-3;P13611-2;P13611-4	Versican core protein	VCAN													0.333412	-0.109704	-0.748079	0.859388	0.211321	-0.202415	-1.53349	0.059592	-0.0209434	-0.163712	0.301001	-0.0887602	-0.699755	0.581762	0.181472	1.1628	0.220133	0.0927117	0.531498
P13667	Protein disulfide-isomerase A4	PDIA4													0.21066	-0.0862835	-0.510858	0.910942	0.194311	-0.236665	-1.59965	1.1563	-0.223395	-1.92806	0.255039	0.137112	0.609396	0.0223641	0.0132702	0.0639424	0.258957	0.150382	0.609328
P13671	Complement component C6	C6	+	SCZ_CON			+	BI_CON			+	BI_MDD	+	SCZ_MDD	2.1734	0.787437	3.06242	0.235167	0.66255	0.102843	0.558199	1.69024	0.757612	2.54276	0.0243831	0.0298252	0.0702203	1.36667	0.65477	2.19832	1.84713	0.684595	2.75052
P13796;P13796-2	Plastin-2	LCP1													0.767179	0.354599	1.42618	0.456045	0.440622	-0.21056	-0.953365	1.04241	0.412338	1.78756	0.0586247	-0.057739	-0.163051	1.14711	0.622898	1.93198	0.943969	0.565159	1.67296
P13987	CD59 glycoprotein	CD59			+	MDD_CON									0.0926745	-0.0534707	-0.24682	1.9033	0.0497888	-0.575099	-2.70045	0.481584	-0.183398	-1.00136	0.261886	0.129927	0.623109	0.765902	0.391701	1.43184	0.989636	0.521628	1.73249
P14151;P14151-2	L-selectin	SELL	+	SCZ_CON									+	SCZ_MDD	2.02746	0.470934	2.90773	0.0988131	0.843383	-0.0333041	-0.26076	1.15936	0.355516	1.93178	0.167438	0.115417	0.424651	1.0986	0.38882	1.87141	1.82775	0.504238	2.72879
P14207	Folate receptor beta	FOLR2													0.641152	0.225835	1.24672	0.636038	0.313187	-0.188141	-1.22846	0.154935	0.0627281	0.391605	0.23986	0.163107	0.57865	0.520035	0.250869	1.06663	0.91846	0.413975	1.63934
P14314-2;P14314	Glucosidase 2 subunit beta	PRKCSH													0.713296	-0.2198	-1.35076	1.54887	0.0732879	-0.315537	-2.33464	0.174374	-0.0515826	-0.434194	0.371882	-0.168217	-0.83218	0.795041	0.263954	1.4724	0.177944	0.0957373	0.442814
P14543;P14543-2	Nidogen-1	NID1													0.380719	0.0741991	0.832239	0.955594	0.179901	-0.19996	-1.65587	0.448679	-0.103081	-0.947575	0.68898	0.17728	1.35689	0.217364	0.0968789	0.525815	0.888956	0.274159	1.60009
P14618-2	Pyruvate kinase PKM	PKM					+	BI_CON							0.74631	-0.306483	-1.39718	1.50011	0.0779786	-0.411247	-2.28251	1.57787	-0.390458	-2.41798	0.113127	0.083975	0.299518	0.030273	0.0207885	0.0858283	0.140514	0.104764	0.359966
P14625;Q58FF3	Endoplasmin	HSP90B1													0.0800167	-0.0448913	-0.215589	1.09492	0.143878	-0.352759	-1.82568	0.0471181	0.0254734	0.131056	0.14908	-0.0703647	-0.383401	0.898081	0.378233	1.61227	0.633044	0.307868	1.24019
P15086	Carboxypeptidase B	CPB1													0.0375563	0.0269838	0.106056	0.5579	0.364117	-0.271491	-1.12164	0.0358005	0.0204071	0.101141	0.00951543	0.00657675	0.0279291	0.52576	0.291898	1.08089	0.430581	0.298475	0.926558
P15151-3;P15151-2;P15151-4;P15151	Poliovirus receptor	PVR													0.708649	-0.147439	-1.34417	1.8319	0.0541798	-0.364572	-2.62839	0.761649	-0.151342	-1.41852	0.012655	0.00390336	0.0369125	0.540531	0.21323	1.09895	0.546219	0.217134	1.10785
P15169;CON__Q2KJ83	Carboxypeptidase N catalytic chain	CPN1	+	SCZ_CON			+	BI_CON			+	BI_MDD	+	SCZ_MDD	1.55822	0.921816	2.5051	0.148594	0.77216	-0.106933	-0.378215	1.68986	0.892429	2.66965	0.0330111	0.0293866	0.0957906	2.24373	0.999363	3.50224	1.93116	1.02875	3.07614
P15289-2;P15289	Arylsulfatase A;Arylsulfatase A component B;Arylsulfatase A component C	ARSA													0.107101	-0.042002	-0.281621	1.54422	0.0731985	-0.346858	-2.32969	0.218205	-0.0841939	-0.526373	0.085434	0.0421919	0.231729	0.651151	0.262664	1.26702	0.846632	0.304856	1.5431
P15291-2;P15291	Beta-1,4-galactosyltransferase 1;Lactose synthase A protein;N-acetyllactosamine synthase;Beta-N-acetylglucosaminylglycopeptide beta-1,4-galactosyltransferase;Beta-N-acetylglucosaminyl-glycolipid beta-1,4-galactosyltransferase;Processed beta-1,4-galactosyltransferase 1	B4GALT1													0.0492354	-0.0240997	-0.137398	1.08962	0.144991	-0.312689	-1.86011	0.0466636	0.0214798	0.13077	0.0871365	-0.0455795	-0.238657	0.815834	0.334169	1.54736	0.661352	0.288589	1.30633
P15328	Folate receptor alpha	FOLR1													0.776967	0.282485	1.44326	0.202567	0.701146	0.0755124	0.492207	0.352785	0.175035	0.783998	0.20157	0.10745	0.498843	0.229161	0.0995222	0.549901	0.784034	0.206973	1.45714
P15502-5;P15502-2;P15502-1;P15502-4;P15502-7;P15502-6;P15502-12;P15502-13;P15502-10;P15502;P15502-9	Elastin	ELN			+	MDD_CON			+	SCZ_BI	+	BI_MDD			1.18693	-0.323433	-1.96514	2.21722	0.0434353	-0.545054	-3.0097	0.287439	0.109127	0.662739	1.31315	-0.43256	-2.24459	1.68559	0.654181	2.56829	0.401187	0.221622	0.870272
P15509-8;P15509-3;P15509-5;P15509;P15509-2;P15509-7;P15509-6;P15509-4	Granulocyte-macrophage colony-stimulating factor receptor subunit alpha	CSF2RA													0.0279519	0.0226819	0.0797304	1.11232	0.140469	-0.456744	-1.88101	0.0755368	0.0483774	0.205511	0.0240069	-0.0256955	-0.0695977	0.850075	0.505121	1.57504	0.676095	0.479426	1.32199
P15586-2;P15586	N-acetylglucosamine-6-sulfatase	GNS													0.331559	0.0837454	0.744712	0.183601	0.725886	-0.0401225	-0.452127	0.229908	0.0635454	0.550165	0.060166	0.0202	0.167089	0.471667	0.103668	0.988659	0.624901	0.123868	1.22804
P15814	Immunoglobulin lambda-like polypeptide 1	IGLL1													0.337779	0.280898	0.762399	NaN	NaN	NaN	NaN	NaN	NaN	NaN	NaN	NaN	NaN	NaN	NaN	NaN	NaN	NaN	NaN
P16035	Metalloproteinase inhibitor 2	TIMP2													0.327197	0.0940606	0.736759	0.213512	0.68635	-0.0568927	-0.51447	0.253919	0.0860379	0.598	0.021373	0.00802271	0.0617507	0.513877	0.142931	1.05684	0.686888	0.150953	1.31929
P16070-15;P16070-18;P16070-12;P16070-14;P16070-13;P16070-11;P16070-10;P16070-16;P16070-8;P16070-9;P16070-17;P16070-6;P16070-4;P16070-3;P16070-7;P16070-5;P16070;P16070-19	CD44 antigen	CD44													0.247333	-0.0977942	-0.585007	0.353353	0.52624	-0.137813	-0.779598	0.189151	0.0801898	0.46584	0.541344	-0.177984	-1.1234	0.438696	0.218003	0.934032	0.0637289	0.040019	0.174686
P16152;P16152-2	Carbonyl reductase [NADPH] 1	CBR1													0.172106	0.0908603	0.431307	0.16393	0.756168	-0.0697406	-0.411845	0.698446	0.225406	1.35544	0.147801	-0.134546	-0.383219	0.508182	0.295147	1.06354	0.237307	0.160601	0.569054
P16519-2;P16519-3;P16519	Neuroendocrine convertase 2	PCSK2													0.501189	-0.204296	-1.03283	1.16666	0.128705	-0.306583	-1.91018	0.100796	0.0423249	0.266514	0.416118	-0.246621	-0.911253	0.853265	0.348908	1.55208	0.156238	0.102288	0.395288
P16870-2;P16870	Carboxypeptidase E	CPE			+	MDD_CON	+	BI_CON							1.08227	-0.419747	-1.83723	2.74012	0.0331429	-0.473646	-3.50511	1.73464	-0.388679	-2.59157	0.031923	-0.0310683	-0.0912047	0.177493	0.0849674	0.441839	0.073964	0.0538991	0.200775
P16949;P16949-2;Q93045;Q93045-2	Stathmin;Stathmin-2	STMN1;STMN2			+	MDD_CON									0.603058	-0.263133	-1.1952	2.04524	0.0434109	-0.504489	-2.86443	0.556898	-0.230633	-1.12215	0.0545845	-0.0324994	-0.152845	0.709589	0.273855	1.35598	0.551558	0.241356	1.12178
P17050	Alpha-N-acetylgalactosaminidase	NAGA													0.0707825	-0.0379836	-0.192533	0.775776	0.243308	-0.268899	-1.42714	0.449264	-0.201439	-0.951681	0.470447	0.163456	1.01084	0.110687	0.06746	0.291398	0.521324	0.230916	1.07106
P17174;P17174-2	Aspartate aminotransferase, cytoplasmic	GOT1			+	MDD_CON									0.263	-0.158999	-0.615766	2.30485	0.0407887	-0.574004	-3.09418	1.05834	-0.375295	-1.80748	0.327733	0.216295	0.750606	0.449555	0.198709	0.952165	0.854144	0.415005	1.55327
P17677;P17677-2	Neuromodulin	GAP43			+	MDD_CON									1.00957	-0.395525	-1.7462	1.99384	0.0455035	-0.49752	-2.79083	0.437584	-0.165919	-0.929153	0.382991	-0.229606	-0.852273	0.798177	0.331601	1.47674	0.147862	0.101994	0.376572
P17900	Ganglioside GM2 activator;Ganglioside GM2 activator isoform short	GM2A			+	MDD_CON									0.219834	-0.131307	-0.529703	2.09767	0.0431228	-0.557845	-2.89324	0.877276	-0.326974	-1.57506	0.370042	0.195667	0.828834	0.544677	0.230871	1.10544	0.941115	0.426538	1.66921
P17936;P17936-2	Insulin-like growth factor-binding protein 3	IGFBP3	+	SCZ_CON							+	BI_MDD	+	SCZ_MDD	1.63485	0.507158	2.48149	0.879623	0.203783	-0.253116	-1.55962	0.87227	0.339192	1.56843	0.325519	0.167965	0.746439	2.0987	0.592308	3.02987	3.19533	0.760273	4.22961
P18065	Insulin-like growth factor-binding protein 2	IGFBP2													0.00546694	0.00162794	0.0158978	0.293913	0.591259	-0.0808946	-0.671585	0.153757	-0.0466242	-0.388988	0.138008	0.0482521	0.358026	0.071192	0.0342704	0.193756	0.207311	0.0825225	0.505027
P18428	Lipopolysaccharide-binding protein	LBP									+	BI_MDD	+	SCZ_MDD	1.0449	0.755747	1.79068	0.295899	0.592396	-0.207703	-0.675295	1.29312	0.880534	2.09162	0.132415	-0.124787	-0.345057	2.84412	1.08824	3.84451	2.41944	0.963449	3.38138
P18669;Q8N0Y7;P15259	Phosphoglycerate mutase 1	PGAM1													0.957909	-0.257212	-1.68027	1.87756	0.0516121	-0.404256	-2.67455	0.537052	-0.148249	-1.08935	0.318425	-0.108963	-0.733032	0.682339	0.256007	1.31268	0.30752	0.147044	0.7023
P18827	Syndecan-1	SDC1													0.00688306	-0.00398725	-0.0200394	0.807141	0.230823	-0.256629	-1.4718	0.324087	-0.134474	-0.734201	0.199266	0.130487	0.49779	0.201375	0.122155	0.494005	0.45798	0.252642	0.970321
P19021-6;P19021;P19021-5;P19021-4;P19021-2	Peptidyl-glycine alpha-amidating monooxygenase;Peptidylglycine alpha-hydroxylating monooxygenase;Peptidyl-alpha-hydroxyglycine alpha-amidating lyase	PAM			+	MDD_CON	+	BI_CON							1.22677	-0.410591	-2.01295	2.59573	0.032	-0.547964	-3.37018	1.334	-0.338994	-2.13954	0.120845	-0.0715967	-0.317896	0.517391	0.20897	1.06243	0.238895	0.137374	0.569531
P19021-3	Peptidyl-glycine alpha-amidating monooxygenase;Peptidylglycine alpha-hydroxylating monooxygenase;Peptidyl-alpha-hydroxyglycine alpha-amidating lyase	PAM													0.491293	-0.28958	-1.02526	0.838737	0.219137	-0.344537	-1.51387	0.804918	-0.265775	-1.48605	0.0221597	-0.0238047	-0.0643696	0.0960841	0.0787619	0.255875	0.0464325	0.0549572	0.129941
P19022;P19022-2	Cadherin-2	CDH2													0.854417	-0.30055	-1.54467	1.84158	0.0536457	-0.428045	-2.63819	1.1302	-0.300818	-1.89624	0.00037988	0.000267858	0.0011235	0.251718	0.127227	0.595067	0.213313	0.127495	0.517469
P19320;P19320-2;P19320-3	Vascular cell adhesion protein 1	VCAM1													0.181626	-0.0624899	-0.449799	1.48543	0.0786851	-0.343207	-2.26671	0.178421	-0.0565248	-0.442921	0.0136218	-0.00596511	-0.03969	0.72712	0.286682	1.37709	0.671045	0.280717	1.29623
P19367-4;P19367-2;P19367;P19367-3;P52789	Hexokinase-1	HK1													0.129299	-0.0808315	-0.335114	0.49738	0.405667	-0.250355	-1.02847	0.0529857	0.0328491	0.147554	0.125791	-0.113681	-0.33185	0.347423	0.283204	0.784445	0.205029	0.169524	0.50254
P19652	Alpha-1-acid glycoprotein 2	ORM2	+	SCZ_CON			+	BI_CON					+	SCZ_MDD	2.21465	0.998387	3.10588	0.426037	0.462567	0.238917	0.904077	1.6746	0.856411	2.52551	0.145235	0.141976	0.374633	1.06184	0.617494	1.825	1.53293	0.75947	2.39319
P19823;CON__Q9TRI1	Inter-alpha-trypsin inhibitor heavy chain H2	ITIH2	+	SCZ_CON			+	BI_CON			+	BI_MDD	+	SCZ_MDD	2.21775	0.896013	3.10914	0.0958064	0.846787	0.0552996	0.253507	1.90215	0.854575	2.77352	0.0326437	0.0414374	0.0931934	1.54861	0.799275	2.41133	1.81618	0.840713	2.7158
P19827;P19827-2;P19827-3;CON__Q0VCM5	Inter-alpha-trypsin inhibitor heavy chain H1	ITIH1	+	SCZ_CON			+	BI_CON			+	BI_MDD	+	SCZ_MDD	2.03838	0.9327	2.91937	0.234637	0.662617	0.138577	0.557142	1.92681	0.991596	2.80005	0.0438548	-0.0588956	-0.123768	1.46789	0.853019	2.31754	1.55395	0.794124	2.4175
P19835-2;P19835	Bile salt-activated lipase	CEL					+	BI_CON			+	BI_MDD			0.698342	0.229164	1.32949	0.094269	0.845991	0.0434518	0.249784	2.13989	0.622035	3.02704	0.943164	-0.392871	-1.73181	1.46749	0.578583	2.31707	0.390346	0.185712	0.8515
P20062;P20062-2	Transcobalamin-2	TCN2													0.176252	0.0993742	0.438249	1.21349	0.120966	-0.436354	-1.9644	0.445698	-0.213193	-0.94264	0.586171	0.312568	1.19592	0.328104	0.22316	0.740403	1.02215	0.535728	1.77438
P20382	Pro-MCH;Neuropeptide-glycine-glutamic acid;Neuropeptide-glutamic acid-isoleucine;Melanin-concentrating hormone	PMCH			+	MDD_CON					+	BI_MDD			0.657016	-0.407355	-1.27566	2.07559	0.0435294	-0.459764	-2.89494	0.863831	0.276107	1.56151	0.889059	-0.683461	-1.67077	3.41807	0.735871	4.55173	0.0575085	0.0524094	0.158955
P20396	Pro-thyrotropin-releasing hormone;Thyrotropin-releasing hormone	TRH													0.0387239	0.0353495	0.108634	0.218748	0.681665	-0.159866	-0.525146	0.536134	0.453867	1.08792	0.353841	-0.418517	-0.799186	0.663542	0.613733	1.28525	0.208874	0.195215	0.508275
P20472	Parvalbumin alpha	PVALB													0.554097	-0.239343	-1.11578	0.955568	0.179537	-0.275814	-1.65584	0.312092	-0.110235	-0.708969	0.175342	-0.129107	-0.44211	0.317163	0.165578	0.720241	0.0466521	0.0364711	0.13005
P20774	Mimecan	OGN											+	SCZ_MDD	1.00645	0.297342	1.74224	0.696105	0.278988	-0.176363	-1.31383	0.216156	-0.0833909	-0.522173	1.25169	0.380733	2.16098	0.255521	0.0929717	0.602573	1.91525	0.473705	2.82661
P20916-3;P20916;P20916-2	Myelin-associated glycoprotein	MAG			+	MDD_CON	+	BI_CON							1.04464	-0.338455	-1.81981	2.29034	0.042	-0.434374	-3.14259	1.31763	-0.308186	-2.13982	0.0728245	-0.030269	-0.201125	0.40796	0.126188	0.885435	0.210259	0.0959194	0.514527
P20933	N(4)-(beta-N-acetylglucosaminyl)-L-asparaginase;Glycosylasparaginase alpha chain;Glycosylasparaginase beta chain	AGA													0.0870437	0.0407066	0.23301	0.429281	0.462133	-0.220752	-0.910213	0.146198	0.0701519	0.372436	0.0685643	-0.0294453	-0.189433	0.350777	0.290904	0.784382	0.343971	0.261459	0.770572
P21246	Pleiotrophin	PTN													0.00676215	-0.00353883	-0.0196355	0.0353101	0.941158	0.013883	0.0990607	0.190977	-0.082864	-0.469709	0.22482	0.0793252	0.547701	0.306746	-0.096747	-0.700853	0.0433331	-0.0174218	-0.121204
P21291	Cysteine and glycine-rich protein 1	CSRP1													1.06467	0.344735	1.83661	0.0311481	0.945779	0.0146607	0.087951	0.539145	0.199117	1.09929	0.604039	0.145618	1.24357	0.481356	0.184456	1.01179	0.973128	0.330074	1.73492
P21333-2;P21333;O75369-5;O75369-4;O75369-6;O75369-3;O75369-2;O75369-9;O75369;O75369-8	Filamin-A	FLNA													0.948001	-0.327441	-1.6675	1.32792	0.100677	-0.381223	-2.09402	0.0311562	-0.0153977	-0.0880962	0.676916	-0.312043	-1.33834	0.808132	0.365825	1.49047	0.0751261	0.0537819	0.203707
P21453	Sphingosine 1-phosphate receptor 1	S1PR1													0.706439	-0.274488	-1.34751	0.747904	0.256681	-0.265809	-1.39375	0.268267	-0.0852834	-0.629468	0.237797	-0.189205	-0.579244	0.240433	0.180526	0.5766	0.00944699	-0.00867907	-0.0274575
P21802-19;P21802-15;P21802-8;P21802-2;P21802-13;P21802-17;P21802-12;P21802-6;P21802-7;P21802-9;P21802-5;P21802-10;P21802-18;P21802;P21802-3;P21802-16;P21802-11;P21802-14;P21802-23;P21802-22;P21802-4;P21802-20;P21802-21	Fibroblast growth factor receptor 2	FGFR2			+	MDD_CON	+	BI_CON							1.22354	-0.325585	-2.00909	2.18829	0.0420632	-0.407143	-2.98165	1.4354	-0.329782	-2.25675	0.00945555	0.00419686	0.0276786	0.200076	0.0773614	0.489911	0.188402	0.0815583	0.465232
P21810	Biglycan	BGN													0.21518	-0.0999222	-0.52017	0.619916	0.322933	-0.201905	-1.20506	0.20446	-0.0982247	-0.498003	0.00348306	-0.00169745	-0.0102647	0.222913	0.10368	0.537186	0.227243	0.101983	0.546006
P22061;P22061-2	Protein-L-isoaspartate(D-aspartate) O-methyltransferase	PCMT1													0.0365923	0.0280422	0.102881	1.13522	0.134978	-0.374741	-1.87337	0.782748	-0.25915	-1.44764	0.352673	0.287193	0.797035	0.175121	0.11559	0.436711	0.58184	0.402783	1.16292
P22105;P22105-3;P22105-4;P22105-2;Q16473	Tenascin-X	TNXB													0.560151	0.148137	1.1251	0.385177	0.494978	-0.114781	-0.835042	0.483822	0.129159	1.00497	0.0446022	0.0189787	0.125782	0.664136	0.24394	1.28612	0.720686	0.262918	1.36791
P22223-2;P22223	Cadherin-3	CDH3													0.431224	-0.193302	-0.921474	0.80215	0.232874	-0.382428	-1.46264	0.532601	0.247663	1.08433	0.65223	-0.440965	-1.30975	0.873611	0.630092	1.58517	0.185791	0.189126	0.46091
P22303;P22303-3;P22303-4;P22303-2	Acetylcholinesterase	ACHE			+	MDD_CON	+	BI_CON							0.15532	-0.0732285	-0.392461	2.14102	0.0433786	-0.421933	-2.93564	1.74709	-0.409994	-2.60521	0.814791	0.336766	1.54583	0.0236827	0.0119391	0.0676165	0.949866	0.348705	1.6807
P22304;P22304-2;P22304-3	Iduronate 2-sulfatase;Iduronate 2-sulfatase 42 kDa chain;Iduronate 2-sulfatase 14 kDa chain	IDS	+	SCZ_CON	+	MDD_CON									1.50689	-0.451587	-2.33812	2.80838	0.03056	-0.55064	-3.56852	0.930778	-0.297634	-1.64519	0.227837	-0.153953	-0.55395	0.562627	0.253006	1.13336	0.16811	0.0990531	0.421453
P22352	Glutathione peroxidase 3	GPX3													0.331735	0.153366	0.74503	0.245086	0.650475	-0.0794493	-0.577861	0.0788886	-0.0426858	-0.212773	0.385282	0.196052	0.856397	0.0970498	0.0367635	0.257939	0.845025	0.232815	1.54091
P22607-4;P22607;P22607-2;P22607-3;P22455-3;P22455-2;P22455	Fibroblast growth factor receptor 3	FGFR3			+	MDD_CON	+	BI_CON							1.25315	-0.370198	-2.04436	2.0627	0.042871	-0.47353	-2.85889	1.58415	-0.346925	-2.42501	0.0442262	-0.0232735	-0.124769	0.255844	0.126605	0.603209	0.170569	0.103332	0.426821
P22692;P22692-2	Insulin-like growth factor-binding protein 4	IGFBP4													0.273654	0.122247	0.63639	0.614167	0.325587	-0.196096	-1.19666	0.276425	0.113742	0.641716	0.0135036	0.00850544	0.0393508	0.806077	0.309838	1.48764	0.761537	0.318343	1.42572
P22748;P22748-2	Carbonic anhydrase 4	CA4													0.453527	-0.175575	-0.955579	1.36223	0.0958889	-0.378656	-2.13216	1.29002	-0.290789	-2.08797	0.169159	0.115213	0.428466	0.127912	0.0878675	0.331077	0.299322	0.203081	0.686917
P22792	Carboxypeptidase N subunit 2	CPN2									+	BI_MDD	+	SCZ_MDD	0.642073	0.368207	1.24807	1.03622	0.157181	-0.356843	-1.75511	0.890419	0.475455	1.59241	0.0948457	-0.107248	-0.255105	2.01641	0.832298	2.93896	1.7144	0.72505	2.60099
P22891;P22891-2	Vitamin K-dependent protein Z	PROZ	+	SCZ_CON			+	BI_CON			+	BI_MDD	+	SCZ_MDD	2.82497	0.918376	3.74079	0.294472	0.592785	-0.1193	-0.67263	1.69099	0.668243	2.54359	0.240117	0.250133	0.579175	1.7047	0.787544	2.58999	2.63915	1.03768	3.62095
P22897;P22897-2	Macrophage mannose receptor 1	MRC1													0.0999046	0.0729293	0.264364	1.3603	0.095816	-0.408545	-2.13003	0.53624	-0.232762	-1.08809	0.430866	0.305691	0.937083	0.357205	0.175783	0.79308	0.927852	0.481474	1.65175
P23083	Ig heavy chain V-I region V35														0.833233	0.554397	1.51628	NaN	NaN	NaN	NaN	NaN	NaN	NaN	NaN	NaN	NaN	NaN	NaN	NaN	NaN	NaN	NaN
P23142;P23142-2;P23142-3;CON__ENSEMBL:ENSBTAP00000016046	Fibulin-1	FBLN1													1.13967	0.527248	1.90781	0.392142	0.490564	0.163154	0.846975	1.07341	0.451404	1.82624	0.135553	0.0758442	0.352346	1.17771	0.288249	1.96985	1.068	0.364093	1.83281
P23142-4	Fibulin-1	FBLN1													0.891169	0.527661	1.5934	1.11585	0.140193	0.405809	1.85052	1.10339	0.557933	1.86333	0.0462814	-0.0302722	-0.130297	0.723761	0.152124	1.3723	0.276236	0.121852	0.642931
P23284	Peptidyl-prolyl cis-trans isomerase B	PPIB							+	SCZ_BI			+	SCZ_MDD	1.16235	0.316423	1.93541	0.840237	0.21896	-0.23914	-1.50856	0.20234	-0.0739313	-0.493587	1.85578	0.390355	2.97448	0.392012	0.165209	0.854396	1.79863	0.555563	2.69609
P23435;Q8IUK8	Cerebellin-1;Cerebellin;[des-Ser1]-cerebellin	CBLN1													0.237975	-0.120875	-0.566381	1.43658	0.0849769	-0.376086	-2.2138	0.126892	-0.0573018	-0.328084	0.0783421	-0.0635732	-0.213871	0.693524	0.318784	1.32889	0.436265	0.255211	0.929954
P23468;P23468-7;P23468-5;P23468-6;P23468-3	Receptor-type tyrosine-protein phosphatase delta	PTPRD													1.12653	-0.317698	-1.89175	1.65592	0.0660536	-0.402135	-2.44741	1.12009	-0.241891	-1.88386	0.156801	-0.0758071	-0.400873	0.319683	0.160244	0.724903	0.130561	0.0844368	0.337193
P23468-4	Receptor-type tyrosine-protein phosphatase delta	PTPRD													0.590372	-0.292282	-1.18219	1.38413	0.0929494	-0.480869	-2.17392	0.757919	-0.25571	-1.42064	0.0551442	-0.0365727	-0.154874	0.371049	0.22516	0.819103	0.216476	0.188587	0.52641
P23470-2;P23470	Receptor-type tyrosine-protein phosphatase gamma	PTPRG			+	MDD_CON									0.710574	-0.32219	-1.3469	2.80167	0.0288889	-0.551103	-3.56229	1.20235	-0.361129	-1.9837	0.0505336	0.0389393	0.141667	0.594602	0.189974	1.18238	0.468054	0.228913	0.982735
P23471-2;P23471;P23471-3	Receptor-type tyrosine-protein phosphatase zeta	PTPRZ1													0.836089	-0.234043	-1.52012	1.80837	0.056442	-0.347871	-2.60447	1.17695	-0.241624	-1.95309	0.0154019	0.00758093	0.0447891	0.268335	0.106247	0.62764	0.243897	0.113828	0.579534
P23515	Oligodendrocyte-myelin glycoprotein	OMG	+	SCZ_CON	+	MDD_CON	+	BI_CON							1.36644	-0.420844	-2.17728	3.18139	0.022	-0.609318	-3.91161	1.94085	-0.432915	-2.81512	0.01804	0.012071	0.0523095	0.410449	0.176403	0.886186	0.359806	0.188474	0.797724
P23528	Cofilin-1	CFL1													0.464086	-0.165593	-0.972914	1.35571	0.0966361	-0.297448	-2.12494	0.317787	-0.115947	-0.719494	0.106137	-0.0496461	-0.282686	0.534963	0.181502	1.09021	0.331034	0.131856	0.74577
P23582	C-type natriuretic peptide;CNP-22;CNP-29;CNP-53	NPPC													0.523181	-0.253061	-1.06764	1.15718	0.13088	-0.337164	-1.89912	1.11314	-0.384462	-1.87533	0.21798	0.131402	0.53346	0.0902004	-0.0472981	-0.241211	0.139681	0.0841036	0.358074
P24043	Laminin subunit alpha-2	LAMA2													0.0135565	-0.00478512	-0.0390669	1.10644	0.141213	-0.241449	-1.83938	0.199846	-0.0599304	-0.488375	0.116872	0.0551453	0.308462	0.429769	0.181518	0.91902	0.605731	0.236664	1.19924
P24592	Insulin-like growth factor-binding protein 6	IGFBP6													0.674022	0.209608	1.29459	0.29637	0.592413	-0.0912656	-0.676174	0.437556	0.197305	0.929107	0.0154869	0.012303	0.045032	0.683857	0.288571	1.31489	1.09825	0.300874	1.87096
P24593	Insulin-like growth factor-binding protein 5	IGFBP5													0.587789	0.190054	1.16722	0.949022	0.181133	-0.250525	-1.64766	0.70939	0.232202	1.34522	0.0613947	-0.0421486	-0.170299	1.27511	0.482727	2.08868	1.18556	0.440579	1.97952
P24821-5;P24821-2;P24821-3;P24821-4;P24821;P24821-6	Tenascin	TNC													0.175607	-0.0823776	-0.437763	0.485144	0.416117	-0.195297	-1.0043	0.369156	-0.151561	-0.81737	0.107694	0.0691839	0.288389	0.0534385	0.0437353	0.148749	0.167161	0.112919	0.420481
P25189;P25189-2	Myelin protein P0	MPZ													0.623442	0.24228	1.22306	0.294261	0.591559	-0.146981	-0.673163	0.327558	0.182777	0.739403	0.0669012	0.0595029	0.185129	0.434189	0.329758	0.930323	0.66838	0.389261	1.2959
P25311	Zinc-alpha-2-glycoprotein	AZGP1	+	SCZ_CON			+	BI_CON					+	SCZ_MDD	3.12261	0.885099	4.0484	0.556964	0.363939	0.182923	1.11152	1.96115	0.84351	2.83688	0.0328985	0.0415886	0.093896	1.26574	0.660588	2.07735	2.11312	0.702176	3.04575
P25774-2;P25774	Cathepsin S	CTSS													0.54164	-0.167178	-1.09649	0.137759	0.783963	-0.0477554	-0.351632	0.380064	0.101582	0.831096	0.643355	-0.26876	-1.28629	0.343893	0.149337	0.769151	0.228172	-0.119423	-0.547893
P26038;P35241-3	Moesin	MSN	+	SCZ_CON											1.92685	-0.441891	-2.80008	1.57725	0.0705837	-0.360948	-2.36476	1.1288	-0.294061	-1.89453	0.34432	-0.14783	-0.781589	0.122966	0.0668867	0.319589	0.15054	-0.0809433	-0.382579
P26572	Alpha-1,3-mannosyl-glycoprotein 2-beta-N-acetylglucosaminyltransferase	MGAT1													0.172849	-0.0740141	-0.430892	0.740777	0.258583	-0.246745	-1.37561	0.0540135	0.0251943	0.149203	0.289929	-0.0992083	-0.678342	0.59287	0.271939	1.17974	0.328554	0.172731	0.741228
P26927;Q2TV78;Q2TV78-2	Hepatocyte growth factor-like protein;Hepatocyte growth factor-like protein alpha chain;Hepatocyte growth factor-like protein beta chain;Putative macrophage stimulating 1-like protein	MST1;MST1L	+	SCZ_CON									+	SCZ_MDD	1.98051	0.689278	2.85762	0.123907	0.803774	-0.0678776	-0.319938	0.85194	0.383903	1.54137	0.515671	0.305375	1.08113	0.904158	0.45178	1.62036	1.89031	0.757156	2.7988
P26992	Ciliary neurotrophic factor receptor subunit alpha	CNTFR			+	MDD_CON									0.46608	-0.191948	-0.976174	2.17364	0.042101	-0.52701	-2.96741	0.757821	-0.268325	-1.41321	0.250775	0.0763774	0.600806	0.688274	0.258684	1.3213	0.923787	0.335062	1.64638
P27169	Serum paraoxonase/arylesterase 1	PON1					+	BI_CON			+	BI_MDD	+	SCZ_MDD	1.16361	0.727262	1.93693	0.639795	0.311288	-0.37891	-1.23388	1.32514	0.758384	2.12919	0.0192783	-0.0311224	-0.0558249	1.62197	1.13729	2.4957	1.48326	1.10617	2.33549
P27797	Calreticulin	CALR													0.399727	-0.159792	-0.865119	0.900888	0.195561	-0.201352	-1.58685	0.40342	-0.100936	-0.871448	0.0917932	-0.0588565	-0.247563	0.270821	0.100416	0.632466	0.0683381	0.0415594	0.186494
P27824;P27824-2;P27824-3	Calnexin	CANX													0.135763	-0.0699317	-0.34846	1.21956	0.120021	-0.344623	-1.97137	0.348109	-0.117513	-0.774598	0.0699848	0.0475814	0.192547	0.458828	0.22711	0.967538	0.47848	0.274691	0.999792
P28799;P28799-3;P28799-2	Granulins;Acrogranin;Paragranulin;Granulin-1;Granulin-2;Granulin-3;Granulin-4;Granulin-5;Granulin-6;Granulin-7	GRN													0.0756875	-0.028504	-0.205121	0.442516	0.449781	-0.142062	-0.932934	0.0179438	0.00832915	0.0515033	0.0601089	-0.0368332	-0.167415	0.279711	0.150391	0.650582	0.208178	0.113557	0.508256
P28827;P28827-2	Receptor-type tyrosine-protein phosphatase mu	PTPRM													0.0290966	0.0139023	0.0825193	0.63506	0.313346	-0.187267	-1.22843	0.0741776	-0.0374534	-0.201122	0.0927885	0.0513558	0.250027	0.328115	0.149814	0.740424	0.534702	0.20117	1.0898
P29120-2;P29120	Neuroendocrine convertase 1	PCSK1	+	SCZ_CON											1.3179	-0.49419	-2.12071	1.27344	0.110344	-0.450587	-2.03279	0.352439	-0.198516	-0.782346	0.395354	-0.295674	-0.874444	0.341742	0.252071	0.765258	0.0505244	-0.043603	-0.140298
P29218;P29218-3;P29218-2	Inositol monophosphatase 1	IMPA1			+	MDD_CON									0.14632	-0.056062	-0.372364	2.18352	0.0416907	-0.431055	-2.97702	1.00717	-0.27989	-1.74315	0.431841	0.223827	0.938782	0.291192	0.151166	0.671542	0.98759	0.374993	1.72984
P29279-2;P29279	Connective tissue growth factor	CTGF													0.96835	-0.284681	-1.69368	1.42283	0.0878158	-0.3944	-2.1988	0.324307	-0.11398	-0.731472	0.37194	-0.170701	-0.832283	0.544923	0.28042	1.10583	0.166398	0.109719	0.417705
P29323-2;P29323-3;P29323	Ephrin type-B receptor 2	EPHB2	+	SCZ_CON	+	MDD_CON									1.45873	-0.460725	-2.28341	2.10856	0.0436364	-0.578039	-2.90391	0.771071	-0.27356	-1.43156	0.437498	-0.187165	-0.948618	0.595465	0.30448	1.18369	0.176592	0.117314	0.439893
P29401;P29401-2	Transketolase	TKT													0.304459	0.16226	0.694775	0.350736	0.528687	-0.15719	-0.774969	0.200387	0.121604	0.489506	0.0462064	0.0406558	0.130096	0.465989	0.278794	0.979341	0.596884	0.31945	1.18584
P29622	Kallistatin	SERPINA4	+	SCZ_CON			+	BI_CON			+	BI_MDD	+	SCZ_MDD	1.86967	0.609266	2.73848	0.685065	0.28394	-0.220075	-1.29835	1.71288	0.566148	2.56768	0.0443912	0.0431174	0.125214	2.11112	0.786223	3.04355	2.24046	0.82934	3.18567
P29966	Myristoylated alanine-rich C-kinase substrate	MARCKS									+	BI_MDD			0.466562	-0.23313	-0.984588	1.88585	0.051362	-0.427179	-2.71377	0.100803	-0.0515711	-0.267025	0.326703	-0.181559	-0.756039	1.33579	0.375608	2.17366	0.425187	0.194049	0.917329
P30086	Phosphatidylethanolamine-binding protein 1;Hippocampal cholinergic neurostimulating peptide	PEBP1													0.240399	-0.0988312	-0.571224	1.38708	0.0924825	-0.319107	-2.1596	1.19018	-0.262997	-1.96906	0.310648	0.164166	0.718243	0.103567	0.05611	0.273681	0.435212	0.220276	0.928185
P30101	Protein disulfide-isomerase A3	PDIA3													0.126048	-0.0506076	-0.326131	0.876557	0.204695	-0.20948	-1.55568	0.326275	-0.0960363	-0.735074	0.108073	0.0454287	0.287366	0.299777	0.113444	0.687774	0.385673	0.158873	0.843358
P30530-2;P30530	Tyrosine-protein kinase receptor UFO	AXL													0.167676	-0.0686049	-0.419646	0.95015	0.181037	-0.235277	-1.64907	0.655603	-0.160927	-1.26786	0.19544	0.0923221	0.485742	0.158009	0.0743505	0.399218	0.342685	0.166673	0.766965
P30531	Sodium- and chloride-dependent GABA transporter 1	SLC6A1													0.103197	0.0636403	0.274322	0.511779	0.397148	-0.187126	-1.04965	0.283446	-0.132638	-0.660187	0.723177	0.196279	1.45441	0.120374	0.0544877	0.31478	0.62441	0.250766	1.24341
P30740;P30740-2	Leukocyte elastase inhibitor	SERPINB1													0.120425	0.0522109	0.313057	0.672384	0.291053	-0.20608	-1.28197	0.271364	0.100202	0.6327	0.0637691	-0.0479908	-0.176987	0.575119	0.306282	1.1586	0.476559	0.258291	0.998729
P31150	Rab GDP dissociation inhibitor alpha	GDI1													0.620723	-0.276667	-1.21656	0.628883	0.317079	-0.30709	-1.2181	0.473806	-0.182486	-0.988757	0.132637	-0.0941807	-0.345574	0.135549	0.124604	0.348649	0.0277645	0.0304232	0.0789256
P31946-2;P31946	14-3-3 protein beta/alpha;14-3-3 protein beta/alpha, N-terminally processed	YWHAB			+	MDD_CON									0.0399102	-0.0163116	-0.112275	2.35	0.0391385	-0.430097	-3.20288	0.572389	-0.156432	-1.14842	0.364133	0.140121	0.82668	0.844782	0.273665	1.55204	1.23991	0.413786	2.0999
P32004-3;P32004-2;P32004	Neural cell adhesion molecule L1	L1CAM													0.559961	-0.143382	-1.12481	1.71833	0.0617951	-0.35322	-2.51218	0.156086	0.0499304	0.394159	0.494081	-0.193312	-1.04513	1.12614	0.40315	1.90589	0.472097	0.209838	0.989364
P32119;P32119-2	Peroxiredoxin-2	PRDX2			+	MDD_CON									0.667837	-0.194269	-1.28564	3.57763	0.0182857	-0.671902	-4.27199	1.12248	-0.234179	-1.88679	0.0798276	0.0399105	0.21763	1.18826	0.437723	1.98284	1.1955	0.477633	1.99173
P33151-2;P33151	Cadherin-5	CDH5			+	MDD_CON					+	BI_MDD	+	SCZ_MDD	0.535889	0.235411	1.09701	1.9891	0.0453147	-0.43719	-2.83404	0.457955	0.185318	0.966095	0.0771675	0.0500922	0.212268	2.38947	0.622509	3.42806	2.31065	0.672601	3.44045
P33908;P33908-2	Mannosyl-oligosaccharide 1,2-alpha-mannosidase IA	MAN1A1													0.416417	-0.16284	-0.893579	1.79348	0.0568602	-0.406389	-2.5893	0.575046	-0.173233	-1.14788	0.0170512	0.0103929	0.0494956	0.57322	0.233156	1.1497	0.511739	0.243549	1.05343
P34096	Ribonuclease 4	RNASE4	+	SCZ_CON											1.79983	0.471771	2.66277	0.510424	0.397988	0.206586	1.03995	1.04663	0.337638	1.79285	0.246486	0.134133	0.59213	0.184081	0.131052	0.456006	0.448773	0.265184	0.950864
P34741	Syndecan-2	SDC2													0.0542579	0.0332299	0.150661	0.139356	0.78372	0.110631	0.356636	0.238194	0.123012	0.572064	0.0861192	-0.089782	-0.236084	0.00837215	0.0123811	0.0244353	0.0604543	-0.077401	-0.166853
P35052;P35052-2	Glypican-1;Secreted glypican-1	GPC1	+	SCZ_CON											1.65056	-0.257418	-2.49892	1.86348	0.052568	-0.391824	-2.66034	1.03111	-0.185867	-1.77338	0.231902	-0.0715506	-0.562336	0.444557	0.205957	0.943837	0.263805	0.134406	0.618817
P35442	Thrombospondin-2	THBS2													0.291847	0.0988354	0.671088	0.0126157	0.970956	-0.0058044	-0.0362673	0.752248	0.186177	1.40546	0.192722	-0.0873412	-0.479904	0.384971	0.191981	0.842133	0.176092	0.10464	0.438811
P35443	Thrombospondin-4	THBS4													0.375433	-0.12834	-0.823003	1.38306	0.0928959	-0.320582	-2.15518	0.00488568	0.00181028	0.0142169	0.271132	-0.130151	-0.641485	0.839741	0.322392	1.53373	0.377556	0.192242	0.829143
P35542	Serum amyloid A-4 protein	SAA4					+	BI_CON							1.16182	0.808527	1.93476	0.128626	0.798869	0.118246	0.330809	1.44698	1.13195	2.26999	0.260273	-0.323424	-0.619888	1.29246	1.01371	2.1096	1.05985	0.690282	1.82247
P35555	Fibrillin-1	FBN1	+	SCZ_CON											1.33641	0.242193	2.14235	0.255014	0.638902	0.0639949	0.597322	1.30013	0.260061	2.09986	0.0409151	-0.0178674	-0.115816	0.652479	0.196066	1.26898	0.628939	0.178198	1.23407
P35613-2;P35613;P35613-4;P35613-3	Basigin	BSG													0.310658	-0.0924838	-0.707178	0.42701	0.462076	-0.115565	-0.907257	0.0824044	-0.0340257	-0.221936	0.0831882	-0.0584581	-0.226756	0.137162	0.0815394	0.353219	0.0404871	0.0230813	0.113694
P35858;P35858-2	Insulin-like growth factor-binding protein complex acid labile subunit	IGFALS	+	SCZ_CON			+	BI_CON			+	BI_MDD	+	SCZ_MDD	3.07075	0.879914	3.99477	0.0188929	0.965928	0.00733116	0.0539392	2.20491	0.725945	3.09563	0.145467	0.153969	0.375163	1.88126	0.718614	2.78869	2.61984	0.872583	3.5999
P36222	Chitinase-3-like protein 1	CHI3L1													1.09872	-0.451636	-1.85757	0.81872	0.225485	-0.299845	-1.4803	0.577894	-0.226195	-1.15222	0.291112	-0.225441	-0.68064	0.0973875	0.0736508	0.258759	0.189574	-0.15179	-0.467726
P36406-3;P36406-2;P36406	E3 ubiquitin-protein ligase TRIM23	TRIM23			+	MDD_CON									0.971615	-0.283489	-1.69786	2.19179	0.0422128	-0.390744	-2.98505	0.484	-0.128083	-1.00526	0.279632	-0.155407	-0.658233	0.750139	0.262661	1.4097	0.198765	0.107254	0.487157
P36871;P36871-2;P36871-3	Phosphoglucomutase-1	PGM1					+	BI_CON							0.499637	-0.199628	-1.03035	1.55335	0.0730076	-0.434052	-2.3394	1.34812	-0.332871	-2.15599	0.236625	0.133243	0.572035	0.157634	0.101182	0.398387	0.375353	0.234424	0.825269
P36955	Pigment epithelium-derived factor	SERPINF1													0.023085	-0.00829567	-0.0658375	0.269668	0.620569	-0.0532185	-0.62566	0.0661229	0.0190413	0.180508	0.0739857	-0.0273369	-0.202794	0.387201	0.0722598	0.846025	0.15631	0.0449229	0.39545
P36980-2;P36980	Complement factor H-related protein 2	CFHR2	+	SCZ_CON			+	BI_CON			+	BI_MDD			1.65443	0.804632	2.5328	1.10435	0.141264	0.397278	1.84435	2.72937	1.22353	3.678	0.387958	-0.418895	-0.865388	1.67408	0.826249	2.57366	0.732634	0.407354	1.39389
P37837	Transaldolase	TALDO1			+	MDD_CON	+	BI_CON							0.974408	-0.398144	-1.70144	2.42314	0.0394717	-0.565232	-3.20718	1.38407	-0.380069	-2.19769	0.0234158	-0.0180745	-0.0675042	0.407355	0.185163	0.880883	0.262442	0.167088	0.616154
P39059	Collagen alpha-1(XV) chain;Restin;Restin-2;Restin-3;Restin-4	COL15A1													0.137307	-0.0608378	-0.352666	0.806067	0.231095	-0.272206	-1.46562	0.077137	-0.0407938	-0.208567	0.0277086	-0.0200439	-0.079737	0.387509	0.231412	0.84656	0.352321	0.211368	0.785656
P39060-2;P39060-1;P39060	Collagen alpha-1(XVIII) chain;Endostatin	COL18A1													0.152928	0.0983724	0.387144	0.306602	0.583984	-0.128027	-0.695169	0.127921	-0.0693217	-0.330461	0.269227	0.167694	0.637711	0.114554	0.0587054	0.299853	0.421335	0.226399	0.904745
P40189;P40189-3;P40189-2	Interleukin-6 receptor subunit beta	IL6ST													0.216543	-0.106157	-0.522967	1.31724	0.101349	-0.348856	-2.08208	0.211022	-0.0898153	-0.511606	0.0267366	-0.0163421	-0.0768053	0.664082	0.25904	1.28604	0.513234	0.242698	1.05581
P40925;P40925-3;P40925-2	Malate dehydrogenase, cytoplasmic	MDH1													0.489432	-0.226505	-1.01401	1.37428	0.0936947	-0.37754	-2.14549	1.28277	-0.369658	-2.07943	0.248077	0.143153	0.595352	0.0131318	0.00788208	0.0379265	0.25083	0.151035	0.593311
P40926;P40926-2	Malate dehydrogenase, mitochondrial	MDH2													1.23582	-0.295931	-2.04103	0.413742	0.473214	-0.209989	-0.885038	0.00593736	0.00255622	0.0172707	0.689102	-0.298487	-1.36766	0.253245	0.212545	0.598934	0.0834365	-0.0859427	-0.225029
P41222	Prostaglandin-H2 D-isomerase	PTGDS													0.140139	0.0635436	0.358413	0.299637	0.58934	-0.107985	-0.68226	0.331581	-0.108797	-0.744752	0.416023	0.172341	0.911085	0.00138202	-0.0008124	-0.00404466	0.333513	0.171528	0.750298
P41271;P41271-2	Neuroblastoma suppressor of tumorigenicity 1	NBL1													0.598302	-0.223303	-1.18307	1.58236	0.0705039	-0.346973	-2.37016	1.11515	-0.326092	-1.8778	0.190353	0.10279	0.474798	0.0417879	0.0208808	0.117067	0.270648	0.123671	0.63213
P42785;P42785-2	Lysosomal Pro-X carboxypeptidase	PRCP			+	MDD_CON					+	BI_MDD	+	SCZ_MDD	0.337815	0.147055	0.756061	2.02514	0.0442707	-0.41724	-2.82183	0.0138139	0.00741276	0.0397972	0.246152	0.139642	0.591452	1.4435	0.424652	2.28899	1.97233	0.564295	2.89009
P42857-2;P42857	Neuron-specific protein family member 1	NSG1													1.19609	-0.420873	-1.97617	0.908403	0.194579	-0.254867	-1.59642	0.10283	-0.0435082	-0.271404	0.658646	-0.377365	-1.31009	0.462852	0.211359	0.974179	0.267555	-0.166006	-0.626124
P43121;P43121-2	Cell surface glycoprotein MUC18	MCAM													0.832649	-0.260269	-1.51549	1.13477	0.134845	-0.262605	-1.87284	0.170827	-0.0602097	-0.426506	0.389877	-0.20006	-0.864647	0.503165	0.202396	1.03971	0.00360834	0.00233628	0.0105334
P43146	Netrin receptor DCC	DCC					+	BI_CON							0.174065	-0.0613488	-0.433525	1.51466	0.0768436	-0.393306	-2.29812	1.39254	-0.27014	-2.20747	0.492592	0.208791	1.04263	0.194898	0.123166	0.479009	0.630535	0.331958	1.23645
P43234	Cathepsin O	CTSO													0.0752634	0.033179	0.203685	0.959932	0.179117	-0.295544	-1.66129	0.441333	-0.15874	-0.935396	0.380713	0.191919	0.848166	0.214304	0.136805	0.519515	0.655291	0.328723	1.27312
P43251-4;P43251;P43251-3;P43251-2	Biotinidase	BTD			+	MDD_CON							+	SCZ_MDD	0.302858	0.122941	0.691783	2.03634	0.0438168	-0.392256	-2.8329	0.33177	-0.110573	-0.745095	0.599553	0.233515	1.21727	0.990552	0.281682	1.73367	1.761	0.515197	2.65369
P43652	Afamin	AFM	+	SCZ_CON									+	SCZ_MDD	1.61021	0.742887	2.45409	0.139862	0.783658	-0.0715865	-0.356386	1.04968	0.601135	1.79666	0.108511	0.141752	0.288423	1.28343	0.672722	2.09871	1.98332	0.814474	2.90229
P45877	Peptidyl-prolyl cis-trans isomerase C	PPIC									+	BI_MDD			0.741295	0.235753	1.39018	0.58497	0.345212	-0.183866	-1.15357	1.14368	0.385342	1.9127	0.221388	-0.149589	-0.540569	1.41813	0.569208	2.25917	1.11015	0.41962	1.8859
P46459-2;P46459	Vesicle-fusing ATPase	NSF													1.04668	-0.463092	-1.83292	0.885466	0.20108	-0.356375	-1.59543	NaN	NaN	NaN	NaN	NaN	NaN	NaN	NaN	NaN	0.126273	-0.106718	-0.329864
P46531	Neurogenic locus notch homolog protein 1;Notch 1 extracellular truncation;Notch 1 intracellular domain	NOTCH1													0.176376	-0.136952	-0.438516	0.157667	0.764291	-0.119875	-0.396063	0.286986	0.19346	0.661881	0.417988	-0.330412	-0.914541	0.341373	0.313335	0.76459	0.0138617	-0.0170767	-0.0400021
P47972	Neuronal pentraxin-2	NPTX2	+	SCZ_CON	+	MDD_CON	+	BI_CON							1.41382	-0.468797	-2.23199	3.74277	0.0184	-0.773597	-4.42157	1.68014	-0.392393	-2.53162	0.118016	-0.0764045	-0.311183	0.964147	0.381204	1.69937	0.554059	0.3048	1.12007
P48058-2;P48058	Glutamate receptor 4	GRIA4			+	MDD_CON									0.246803	-0.146732	-0.586142	2.90743	0.0264348	-0.854447	-3.75817	0.79955	-0.344573	-1.48348	0.237066	0.197841	0.577729	0.840867	0.509874	1.5537	1.21966	0.707715	2.05725
P48539	Purkinje cell protein 4	PCP4													0.468336	-0.146153	-0.981426	0.906988	0.194891	-0.231154	-1.59991	0.0651759	0.0305208	0.178404	0.523914	-0.176673	-1.10145	0.699326	0.261675	1.34555	0.205031	0.0850012	0.50093
P48637;P48637-2	Glutathione synthetase	GSS													0.140912	-0.0758844	-0.362346	0.505517	0.401786	-0.24613	-1.04348	NaN	NaN	NaN	NaN	NaN	NaN	NaN	NaN	NaN	0.256656	0.170246	0.610729
P48723	Heat shock 70 kDa protein 13	HSPA13													0.0808081	0.0178729	0.217562	1.31972	0.101988	-0.255657	-2.08486	0.503189	-0.107376	-1.03601	0.458975	0.125249	0.985642	0.350548	0.148281	0.781148	0.84854	0.27353	1.54568
P48740-2;P48740-4	Mannan-binding lectin serine protease 1;Mannan-binding lectin serine protease 1 heavy chain;Mannan-binding lectin serine protease 1 light chain	MASP1													0.380415	-0.131064	-0.831708	1.67	0.0661296	-0.304019	-2.46208	0.736813	-0.167152	-1.3839	0.072462	0.0360877	0.1989	0.419506	0.136867	0.901637	0.431885	0.172955	0.922588
P48740-3	Mannan-binding lectin serine protease 1;Mannan-binding lectin serine protease 1 heavy chain;Mannan-binding lectin serine protease 1 light chain	MASP1					+	BI_CON							0.407022	-0.134437	-0.880311	1.48827	0.0792421	-0.286815	-2.28248	1.78932	-0.320472	-2.66736	0.520517	0.186035	1.09577	0.0794508	-0.0336576	-0.2148	0.35642	0.152377	0.794564
P48745	Protein NOV homolog	NOV							+	SCZ_BI					0.284644	0.0711316	0.657427	0.762388	0.249023	-0.180469	-1.40502	0.397667	-0.0978381	-0.861579	1.35064	0.16897	2.2954	0.199097	0.0826307	0.487853	0.832005	0.2516	1.52319
P49257	Protein ERGIC-53	LMAN1													0.247313	-0.102592	-0.584966	0.887332	0.201084	-0.293838	-1.56952	0.229327	0.0917967	0.548991	0.382203	-0.194388	-0.850852	0.762232	0.385635	1.4267	0.302051	0.191247	0.692051
P49641;P49641-1;P49641-2	Alpha-mannosidase 2x	MAN2A2			+	MDD_CON	+	BI_CON							0.766171	-0.296303	-1.42478	2.9645	0.0313333	-0.631533	-3.71274	1.31902	-0.386729	-2.12203	0.113148	0.0904263	0.299568	0.469611	0.244804	0.98529	0.630092	0.33523	1.23579
P49747;P49747-2;CON__ENSEMBL:ENSBTAP00000006074	Cartilage oligomeric matrix protein	COMP									+	BI_MDD			0.281458	-0.118601	-0.651353	1.59778	0.0690806	-0.370997	-2.38644	0.647009	0.241595	1.25531	0.768159	-0.360196	-1.47668	1.90672	0.612592	2.8171	0.620514	0.252396	1.22147
P49767	Vascular endothelial growth factor C	VEGFC	+	SCZ_CON											1.80813	0.504326	2.78204	0.547893	0.370085	0.189741	1.1082	1.19321	0.387385	2.02343	0.33835	0.116941	0.778233	0.497536	0.197644	1.04183	0.988031	0.314585	1.76604
P49908	Selenoprotein P	SEPP1													0.285856	0.110498	0.659733	0.437845	0.453736	-0.168786	-0.923607	0.763707	0.250106	1.42137	0.249622	-0.139608	-0.598478	0.849729	0.418892	1.5473	0.513785	0.279284	1.05669
P50281	Matrix metalloproteinase-14	MMP14	+	SCZ_CON									+	SCZ_MDD	1.40672	0.275662	2.22381	1.17606	0.127744	-0.22366	-1.92112	0.167951	0.0640031	0.420245	0.467059	0.211658	0.999451	0.831255	0.287663	1.52217	2.1345	0.499321	3.06929
P50395;P50395-2	Rab GDP dissociation inhibitor beta	GDI2													0.0601823	0.0350974	0.16571	0.335911	0.546626	-0.18878	-0.750976	0.351129	0.135303	0.783509	0.168729	-0.100205	-0.430687	0.41593	0.324083	0.901405	0.244056	0.223877	0.582661
P50895	Basal cell adhesion molecule	BCAM													0.186292	0.0959691	0.460734	1.17486	0.127806	-0.29452	-1.9237	0.177115	0.0598285	0.440539	0.0518857	0.0361406	0.145674	1.07539	0.354348	1.84215	0.811464	0.390489	1.50002
P51693	Amyloid-like protein 1;C30	APLP1					+	BI_CON							1.19267	-0.410771	-1.97205	1.64084	0.0670087	-0.436573	-2.43165	1.51998	-0.413874	-2.35291	0.00427801	0.00310321	0.012596	0.034185	0.0226991	0.0965224	0.0345509	0.0258023	0.0975183
P51693-2	Amyloid-like protein 1;C30	APLP1													0.476274	-0.243066	-0.992763	0.507652	0.400149	-0.202679	-1.03561	0.547308	-0.242951	-1.10529	0.000196491	-0.000115405	-0.000581244	0.0737249	-0.0402718	-0.200171	0.0632504	-0.0403872	-0.173455
P51884;CON__Q05443	Lumican	LUM											+	SCZ_MDD	1.21347	0.347368	1.99703	0.290164	0.595339	-0.0948348	-0.66456	0.719451	0.264387	1.35947	0.112352	0.082981	0.29766	0.893334	0.359222	1.60594	1.35237	0.442203	2.18132
P51888	Prolargin	PRELP													0.0816331	0.0375266	0.219615	0.0129923	0.973069	-0.00605925	-0.0373345	0.162415	0.0558207	0.408126	0.035186	-0.0182941	-0.100186	0.111163	0.06188	0.291823	0.0665767	0.0435858	0.181993
P52565;P52565-2	Rho GDP-dissociation inhibitor 1	ARHGDIA													0.0459578	-0.0304884	-0.128495	0.107055	0.831164	-0.0614917	-0.28129	0.749266	0.455785	1.42356	0.602724	-0.486273	-1.2554	0.760768	0.517277	1.44714	0.0406506	0.0310034	0.11443
P52797	Ephrin-A3	EFNA3					+	BI_CON							0.634204	-0.277942	-1.24519	1.28174	0.10898	-0.506224	-2.05746	1.54573	-0.476975	-2.408	0.230974	0.199033	0.562479	0.0282229	0.0292493	0.0802736	0.235777	0.228283	0.564928
P52799	Ephrin-B2	EFNB2													0.427793	-0.175771	-0.912769	1.62677	0.068721	-0.387632	-2.41692	0.770545	-0.230498	-1.43083	0.105906	0.0547265	0.282126	0.375949	0.157134	0.826318	0.450699	0.21186	0.954067
P53634;P53634-2;P53634-3	Dipeptidyl peptidase 1;Dipeptidyl peptidase 1 exclusion domain chain;Dipeptidyl peptidase 1 heavy chain;Dipeptidyl peptidase 1 light chain	CTSC									+	BI_MDD			0.379624	0.150445	0.832773	0.667019	0.294	-0.178059	-1.27598	0.811356	0.319487	1.49056	0.219068	-0.169042	-0.537653	1.32353	0.497545	2.15881	0.96249	0.328503	1.71161
P53801	Pituitary tumor-transforming gene 1 protein-interacting protein	PTTG1IP													0.721561	-0.259415	-1.37789	0.435556	0.455836	-0.212256	-0.927177	NaN	NaN	NaN	NaN	NaN	NaN	NaN	NaN	NaN	0.0528826	-0.047159	-0.147042
P54289-2;P54289-3;P54289-5;P54289;P54289-4	Voltage-dependent calcium channel subunit alpha-2/delta-1;Voltage-dependent calcium channel subunit alpha-2-1;Voltage-dependent calcium channel subunit delta-1	CACNA2D1			+	MDD_CON	+	BI_CON							0.657091	-0.317923	-1.27003	2.2034	0.0436818	-0.555907	-2.99631	1.65338	-0.441789	-2.50204	0.165713	0.123866	0.420816	0.209879	0.114118	0.510362	0.364434	0.237984	0.80596
P54727;P54725-2;P54727-2;P54725-3;P54725	UV excision repair protein RAD23 homolog B	RAD23B													0.242718	-0.165331	-0.577986	0.961853	0.178589	-0.254111	-1.68534	NaN	NaN	NaN	NaN	NaN	NaN	NaN	NaN	NaN	0.11698	0.0887807	0.306778
P54756-2;P54756;P54756-3	Ephrin type-A receptor 5	EPHA5													0.464777	-0.21099	-0.974044	1.64493	0.0665502	-0.433516	-2.43593	1.29582	-0.348123	-2.0948	0.205115	0.137132	0.506375	0.141337	0.0853938	0.361836	0.35785	0.222526	0.794233
P54764;P54764-2	Ephrin type-A receptor 4	EPHA4			+	MDD_CON	+	BI_CON							1.1558	-0.496948	-1.92746	2.06724	0.0432787	-0.527437	-2.86335	1.97771	-0.506171	-2.85461	0.00899276	0.00922289	0.0263375	0.0303287	0.0212662	0.085981	0.0337014	0.0304891	0.0952051
P54802	Alpha-N-acetylglucosaminidase;Alpha-N-acetylglucosaminidase 82 kDa form;Alpha-N-acetylglucosaminidase 77 kDa form	NAGLU													0.429051	0.124767	0.914881	0.720765	0.267392	-0.173845	-1.34811	0.680107	-0.186522	-1.30336	1.01374	0.311289	1.83182	0.0249073	-0.0126768	-0.0710194	0.991208	0.298612	1.73452
P55001-3;P55001-2;P55001	Microfibrillar-associated protein 2	MFAP2													0.403841	-0.194693	-0.878306	0.98313	0.172272	-0.35893	-1.7078	0.725611	-0.331493	-1.38923	0.352908	0.136799	0.811668	0.0360608	0.0274372	0.102155	0.284409	0.164236	0.662044
P55011-3;P55011	Solute carrier family 12 member 2	SLC12A2													0.337411	-0.184182	-0.757398	1.11581	0.139875	-0.466316	-1.8541	0.171407	-0.0789192	-0.42818	0.149454	-0.105263	-0.385478	0.56192	0.387396	1.13226	0.307068	0.282133	0.702549
P55058;P55058-3;P55058-4;P55058-2	Phospholipid transfer protein	PLTP			+	MDD_CON					+	BI_MDD	+	SCZ_MDD	0.493743	0.206728	1.02092	2.05108	0.0434331	-0.471142	-2.84744	0.200242	-0.0862295	-0.489203	0.932556	0.292958	1.71665	1.34023	0.384912	2.16684	2.30657	0.67787	3.25805
P55107	Bone morphogenetic protein 3B	GDF10													0.336688	-0.160311	-0.758748	0.83023	0.223288	-0.275875	-1.50867	0.0694832	0.0337254	0.19012	0.260749	-0.194037	-0.63017	0.541171	0.309601	1.11271	0.157963	0.115564	0.400791
P55268	Laminin subunit beta-2	LAMB2											+	SCZ_MDD	0.438087	0.109328	0.929991	1.37933	0.0935849	-0.253799	-2.15106	0.0403595	0.0137818	0.113032	0.307984	0.0955461	0.713153	0.938062	0.267581	1.6652	1.4665	0.363127	2.31592
P55283;P55283-2	Cadherin-4	CDH4													0.235546	-0.0974427	-0.561513	1.01283	0.163766	-0.285344	-1.72661	0.64634	-0.158012	-1.25433	0.114593	0.0605695	0.303024	0.240766	0.127331	0.573278	0.322724	0.187901	0.730514
P55285-2;P55285	Cadherin-6	CDH6													0.290176	-0.152359	-0.667929	1.4867	0.0787361	-0.350909	-2.26808	0.760335	-0.245459	-1.4167	0.145761	0.0931002	0.375835	0.286667	0.10545	0.662931	0.404849	0.19855	0.876577
P55286	Cadherin-8	CDH8													0.11521	0.0807345	0.300831	1.70298	0.0622667	-0.589397	-2.49631	0.394982	-0.216372	-0.856959	0.438497	0.297107	0.950352	0.609617	0.373025	1.2051	1.25333	0.670132	2.06231
P55287-2;P55287	Cadherin-11	CDH11													0.304652	-0.302235	-0.698014	0.38625	0.494395	-0.313425	-0.839863	0.165943	-0.198594	-0.417802	0.15114	-0.10364	-0.392892	0.100109	0.114831	0.266831	0.00971906	0.0111904	0.0282784
P55290;P55290-4;P55290-5;P55290-3;P55290-2	Cadherin-13	CDH13			+	MDD_CON	+	BI_CON							0.841961	-0.361484	-1.52801	2.38572	0.0375738	-0.639851	-3.17156	2.00618	-0.545205	-2.88504	0.255754	0.183721	0.610831	0.1343	0.0946461	0.345788	0.409996	0.278367	0.885409
P55291	Cadherin-15	CDH15													0.393039	-0.149964	-0.853607	0.886278	0.20116	-0.258677	-1.56817	0.218621	-0.0886773	-0.527225	0.0960052	-0.0612871	-0.257961	0.316392	0.17	0.718814	0.180194	0.108713	0.447663
P55327-8;P55327-2;P55327-4;P55327;P55327-7;P55327-5;P55327-6;P55327-3	Tumor protein D52	TPD52													0.76018	-0.316749	-1.4393	0.614999	0.325431	-0.276791	-1.21047	NaN	NaN	NaN	NaN	NaN	NaN	NaN	NaN	NaN	0.0496094	-0.0399577	-0.138616
P55786;P55786-2;A6NEC2;A6NEC2-2;A6NEC2-3	Puromycin-sensitive aminopeptidase	NPEPPS													0.0534356	-0.042574	-0.147691	0.362693	0.515214	-0.177065	-0.796031	0.788779	0.417468	1.45591	0.495602	-0.460042	-1.04768	1.02312	0.594533	1.77563	0.158284	0.134491	0.399828
P57087;P57087-3;P57087-2	Junctional adhesion molecule B	JAM2													0.271901	-0.189501	-0.636553	0.297034	0.592125	-0.148261	-0.681683	0.333281	-0.153122	-0.756029	0.0290019	-0.0363783	-0.0836349	0.00547629	-0.00486123	-0.0160659	0.0408022	-0.0412396	-0.114839
P58417;O95156	Neurexophilin-1	NXPH1			+	MDD_CON	+	BI_CON					+	SCZ_MDD	0.685123	-0.282704	-1.31057	3.93652	0.017	-0.836664	-4.59693	1.55675	-0.4932	-2.3943	0.351646	0.210496	0.795142	0.76052	0.343464	1.4243	1.37409	0.55396	2.20713
P60033	CD81 antigen	CD81													0.313902	-0.169777	-0.71661	0.948904	0.180803	-0.317228	-1.66416	0.652176	-0.348724	-1.28048	0.281644	0.178947	0.67252	0.0463272	-0.0314961	-0.129871	0.307538	0.147451	0.706139
P60174-1;P60174;P60174-4	Triosephosphate isomerase	TPI1					+	BI_CON							0.44226	-0.174888	-0.936936	0.926015	0.189498	-0.261823	-1.61873	1.71894	-0.315325	-2.57434	0.258606	0.140437	0.616552	0.0929556	-0.0535018	-0.247963	0.126846	0.0869348	0.328608
P63261;P60709;Q562R1;Q6S8J3;A5A3E0;P0CG38;Q9BYX7;P0CG39	Actin, cytoplasmic 2;Actin, cytoplasmic 2, N-terminally processed;Actin, cytoplasmic 1;Actin, cytoplasmic 1, N-terminally processed	ACTG1;ACTB			+	MDD_CON					+	BI_MDD	+	SCZ_MDD	0.0567078	-0.0231671	-0.156229	2.07176	0.0432397	-0.371184	-2.8678	0.0117535	0.00527734	0.0339387	0.0631432	-0.0284445	-0.174856	1.44449	0.376461	2.29015	1.3903	0.348016	2.22633
P60983;O60234	Glia maturation factor beta	GMFB			+	MDD_CON							+	SCZ_MDD	0.150334	0.0953647	0.381358	2.21506	0.0433023	-0.484311	-3.0076	0.520263	-0.186083	-1.06305	0.398274	0.281448	0.879653	0.85281	0.298228	1.55147	1.3028	0.579675	2.12203
P61278	Somatostatin;Somatostatin-28;Somatostatin-14	SST	+	SCZ_CON	+	MDD_CON	+	BI_CON							2.30322	-0.62047	-3.19887	4.67274	0.004	-0.954553	-5.26555	1.761	-0.507595	-2.62042	0.202455	-0.112875	-0.500726	1.07365	0.446958	1.83996	0.724898	0.334083	1.37392
P61604	10 kDa heat shock protein, mitochondrial	HSPE1					+	BI_CON							0.319983	-0.161692	-0.725457	0.920152	0.190376	-0.253575	-1.62329	1.34567	-0.464856	-2.19982	0.351156	0.303165	0.802411	0.373739	-0.211281	-0.829672	0.137715	0.0918836	0.354487
P61626	Lysozyme C	LYZ					+	BI_CON							1.29735	0.502139	2.0966	0.22759	0.671561	0.110444	0.543024	1.9868	0.713195	2.86433	0.248209	-0.211057	-0.595621	1.19772	0.602751	1.99446	0.698988	0.391695	1.33678
P61769	Beta-2-microglobulin;Beta-2-microglobulin form pI 5.3	B2M													0.335588	-0.158887	-0.752029	0.792109	0.236195	-0.218982	-1.44498	0.632486	-0.194745	-1.23397	0.0488925	0.0358576	0.13729	0.0465366	0.0242368	0.129743	0.0934171	0.0600944	0.249091
P61916;P61916-2	Epididymal secretory protein E1	NPC2													0.223917	-0.106658	-0.538027	1.20749	0.12209	-0.267222	-1.95749	0.309408	-0.108948	-0.70399	0.00380165	0.00228977	0.0111995	0.585883	0.158274	1.1691	0.384266	0.160564	0.840901
P61970	Nuclear transport factor 2	NUTF2	+	SCZ_CON			+	BI_CON							1.5674	-0.675852	-2.49035	1.25357	0.113861	-0.385247	-2.03748	1.52378	-0.410626	-2.41598	0.302306	-0.265226	-0.713663	0.0346481	-0.0253792	-0.0981386	0.367811	-0.290605	-0.819031
P61981	14-3-3 protein gamma;14-3-3 protein gamma, N-terminally processed	YWHAG													0.038886	0.0262048	0.109661	0.50494	0.401724	-0.221007	-1.03723	0.257201	-0.127935	-0.607736	0.277512	0.15414	0.664207	0.132763	0.0930724	0.343643	0.360714	0.247212	0.806227
P62158	Calmodulin	CALM1			+	MDD_CON					+	BI_MDD	+	SCZ_MDD	0.201405	-0.126665	-0.491633	3.22654	0.022	-0.664868	-3.95284	0.212686	-0.113035	-0.515039	0.0148846	-0.0136301	-0.0433094	1.96838	0.551833	2.8857	1.3961	0.538203	2.23318
P62258;P62258-2	14-3-3 protein epsilon	YWHAE													0.141573	-0.0605036	-0.362371	1.33976	0.0984192	-0.418728	-2.11224	0.335008	-0.132637	-0.751939	0.173604	0.072133	0.43974	0.513885	0.286091	1.05685	0.65942	0.358224	1.28269
P62328	Thymosin beta-4;Hematopoietic system regulatory peptide	TMSB4X	+	SCZ_CON											1.53394	-0.465327	-2.36865	0.418623	0.468547	-0.135366	-0.891719	0.967393	-0.30521	-1.69245	0.37197	-0.160117	-0.832338	0.492414	-0.169844	-1.02241	1.01839	-0.329961	-1.76955
P63267;P68133;P68032;P62736;P63267-2	Actin, gamma-enteric smooth muscle;Actin, alpha skeletal muscle;Actin, alpha cardiac muscle 1;Actin, aortic smooth muscle	ACTG2;ACTA1;ACTC1;ACTA2													0.0239537	-0.0189617	-0.0684417	0.543118	0.372656	-0.242597	-1.09544	0.0918534	0.0713896	0.245536	0.139974	-0.0903513	-0.365129	0.668036	0.313987	1.30426	0.483896	0.223635	1.01598
P62937;P62937-2;P0DN26;A0A0B4J2A2;A0A075B759;Q9Y536;F5H284;P0DN37	Peptidyl-prolyl cis-trans isomerase A;Peptidyl-prolyl cis-trans isomerase A, N-terminally processed	PPIA													0.350679	0.0964132	0.779201	0.70193	0.276559	-0.25306	-1.32197	0.455295	0.108251	0.958491	0.0251318	-0.011838	-0.0723186	0.641071	0.361311	1.25212	0.599445	0.349473	1.18973
P62993;P62993-2	Growth factor receptor-bound protein 2	GRB2			+	MDD_CON									1.25676	-0.375881	-2.06648	2.37343	0.038129	-0.49967	-3.18983	0.947516	-0.246799	-1.67191	0.222027	-0.129081	-0.543853	0.589226	0.25287	1.1771	0.199209	0.123789	0.489443
P63010-3;P63010;P63010-2	AP-2 complex subunit beta	AP2B1													0.542036	-0.253095	-1.09711	0.596331	0.337629	-0.299665	-1.17043	0.666087	-0.211055	-1.2831	0.0553539	-0.0420402	-0.154445	0.0917855	0.0886099	0.245099	0.0413321	0.0465697	0.115844
P63104;P63104-2	14-3-3 protein zeta/delta	YWHAZ													0.119831	-0.0466744	-0.31167	1.65217	0.0665244	-0.325109	-2.44349	0.293777	-0.10415	-0.674731	0.129508	0.0574751	0.338274	0.657989	0.220959	1.27709	0.930806	0.278434	1.65565
P63208;P63208-2	S-phase kinase-associated protein 1	SKP1			+	MDD_CON									0.170549	-0.0909681	-0.426777	2.03318	0.0438485	-0.520034	-2.85227	0.102476	-0.0562447	-0.270791	0.0467809	-0.0347234	-0.132008	1.12304	0.463789	1.91084	0.958111	0.429065	1.70578
P68871;CON__Q3SX09;CON__P02070;P02100	Hemoglobin subunit beta;LVV-hemorphin-7;Spinorphin	HBB													0.0600493	-0.149099	-0.164895	0.124906	0.803778	0.219297	0.322247	0.607567	1.07221	1.19696	0.589462	-1.22131	-1.20118	0.519212	0.852911	1.06532	0.183071	-0.368396	-0.453842
Q5JPE7-2;Q15155;P69849;Q5JPE7;Q5JPE7-3	Nodal modulator 2;Nodal modulator 1;Nodal modulator 3	NOMO2;NOMO1;NOMO3													0.127324	0.0573464	0.330532	1.15728	0.131158	-0.361336	-1.92925	0.409259	-0.168558	-0.889865	0.785964	0.225904	1.55586	0.329603	0.192778	0.751436	1.01359	0.418683	1.80068
P69905;P02008	Hemoglobin subunit alpha	HBA1													0.0666853	0.114351	0.181945	0.0916407	0.850565	0.121119	0.243398	0.687515	0.875985	1.314	0.47674	-0.761634	-1.0159	0.605063	0.754867	1.19823	0.00398649	-0.00676778	-0.0116323
P78324;P78324-4;P78324-2;Q5TFQ8;Q9P1W8-3;Q9P1W8-4;Q9P1W8-2;Q9P1W8	Tyrosine-protein phosphatase non-receptor type substrate 1;Signal-regulatory protein beta-1 isoform 3	SIRPA;SIRPB1	+	SCZ_CON	+	MDD_CON	+	BI_CON							1.55649	-0.714279	-2.39401	2.82741	0.0306667	-0.636773	-3.58616	2.73234	-0.703542	-3.64501	0.00851906	-0.0107377	-0.0249634	0.105079	-0.066769	-0.277311	0.0834634	-0.0775067	-0.224569
P78380	Oxidized low-density lipoprotein receptor 1;Oxidized low-density lipoprotein receptor 1, soluble form	OLR1													0.789653	-0.333305	-1.48147	0.516539	0.393637	-0.254152	-1.05901	NaN	NaN	NaN	NaN	NaN	NaN	NaN	NaN	NaN	0.0925233	-0.0791533	-0.248272
P78417;P78417-2;P78417-3	Glutathione S-transferase omega-1	GSTO1													0.661972	-0.467408	-1.27713	0.847233	0.21663	-0.455923	-1.51769	0.546612	-0.338803	-1.10421	0.145724	-0.128605	-0.375751	0.133882	0.117119	0.344831	0.00983319	-0.0114858	-0.0285041
P78504-2;P78504	Protein jagged-1	JAG1													0.26646	-0.115787	-0.622489	1.04206	0.155796	-0.255289	-1.76219	0.0499104	0.0269689	0.138433	0.26806	-0.142756	-0.635398	0.843466	0.282258	1.5388	0.36654	0.139502	0.809699
P78509-3;P78509-2;P78509	Reelin	RELN			+	MDD_CON									0.920736	-0.293489	-1.63213	2.63831	0.0306	-0.511508	-3.41009	0.912792	-0.269253	-1.62176	0.0337241	-0.0242364	-0.0961698	0.559407	0.242255	1.12837	0.453412	0.218019	0.958572
P80108	Phosphatidylinositol-glycan-specific phospholipase D	GPLD1	+	SCZ_CON							+	BI_MDD	+	SCZ_MDD	2.09091	0.697955	2.97518	0.819568	0.225911	-0.253526	-1.48142	0.988647	0.422118	1.71962	0.318458	0.275837	0.733094	1.63654	0.675644	2.51237	2.71107	0.951481	3.69935
P80303-2;P80303	Nucleobindin-2;Nesfatin-1	NUCB2	+	SCZ_CON									+	SCZ_MDD	1.53647	0.302271	2.37151	0.544013	0.372456	-0.13619	-1.09182	0.0458396	-0.0168447	-0.127665	1.09084	0.319116	1.93966	0.293373	0.119345	0.675678	1.6598	0.438461	2.53892
P80723;P80723-2	Brain acid soluble protein 1	BASP1													0.630445	-0.305257	-1.23095	1.20017	0.123591	-0.400292	-1.94904	0.556605	-0.231672	-1.11964	0.102806	-0.0735848	-0.274601	0.290699	0.16862	0.670605	0.125468	0.0950356	0.32541
P80748	Ig lambda chain V-III region LOI		+	SCZ_CON											1.87982	0.777401	2.74944	NaN	NaN	NaN	NaN	NaN	NaN	NaN	NaN	NaN	NaN	NaN	NaN	NaN	NaN	NaN	NaN
P81605;P81605-2	Dermcidin;Survival-promoting peptide;DCD-1	DCD													0.407324	0.288739	0.880829	0.216879	0.68315	0.142154	0.521973	0.655817	0.400573	1.27086	0.100773	-0.111834	-0.270448	0.311144	0.258419	0.710176	0.151065	0.146585	0.384739
P84157;P84157-2	Matrix-remodeling-associated protein 7	MXRA7													0.057747	0.0237486	0.15893	1.53686	0.0735498	-0.312081	-2.32184	0.180642	-0.0637658	-0.44769	0.187064	0.0875144	0.467687	0.708446	0.248316	1.35039	1.01443	0.33583	1.76447
P98095-2;P98095	Fibulin-2	FBLN2					+	BI_CON			+	BI_MDD			0.966451	0.248565	1.69124	0.156593	0.764529	-0.053528	-0.393698	1.56601	0.453873	2.4047	0.368838	-0.205308	-0.826644	1.4626	0.507401	2.31136	0.963653	0.302093	1.69872
P98160	Basement membrane-specific heparan sulfate proteoglycan core protein;Endorepellin;LG3 peptide	HSPG2													0.0398283	0.0131003	0.111605	0.799867	0.233379	-0.203126	-1.45532	0.0487918	-0.0188244	-0.135483	0.0715314	0.0319246	0.196517	0.410165	0.184302	0.8857	0.558911	0.216226	1.1276
Q01459	Di-N-acetylchitobiase	CTBS													0.42872	0.156664	0.914325	0.401355	0.481953	-0.123379	-0.862653	0.0401149	0.0213226	0.112375	0.271392	0.135341	0.641999	0.34196	0.144702	0.765653	0.947425	0.280043	1.6775
Q01469;A8MUU1	Fatty acid-binding protein, epidermal	FABP5											+	SCZ_MDD	0.638643	0.242702	1.24303	0.958517	0.179443	-0.300446	-1.65952	0.16601	-0.0792342	-0.416006	0.730289	0.321936	1.41979	0.427199	0.221212	0.914679	1.3724	0.543147	2.20512
Q01995	Transgelin	TAGLN	+	SCZ_CON											1.57278	-0.586122	-2.42489	1.83042	0.0541229	-0.596147	-2.64541	0.996163	-0.403762	-1.74093	0.281501	-0.18236	-0.664552	0.270722	0.192385	0.634257	0.0113676	0.010025	0.0329298
Q02246	Contactin-2	CNTN2													0.552936	-0.202011	-1.11399	0.277547	0.610843	-0.101441	-0.640714	0.325605	-0.108221	-0.733848	0.162874	-0.0937905	-0.414488	0.0109302	-0.00677948	-0.0316454	0.164645	-0.10057	-0.41386
Q02487-2;Q02487	Desmocollin-2	DSC2													0.129242	0.0577539	0.333506	0.384861	0.494692	-0.116973	-0.834499	0.477971	0.177939	0.995514	0.193799	-0.120185	-0.482219	0.779708	0.294913	1.45112	0.409701	0.174727	0.884905
Q02809-2;Q02809	Procollagen-lysine,2-oxoglutarate 5-dioxygenase 1	PLOD1													0.54021	-0.220461	-1.09427	0.637716	0.312414	-0.25446	-1.23088	0.329918	-0.139655	-0.741723	0.188702	-0.0808053	-0.471232	0.174707	0.114804	0.435814	0.044292	0.0339989	0.123766
Q02818	Nucleobindin-1	NUCB1													0.455179	-0.125801	-0.958299	1.37642	0.0935125	-0.239188	-2.14786	0.0737846	0.0316079	0.199961	0.436867	-0.157408	-0.947523	1.0423	0.270796	1.80014	0.46453	0.113387	0.976941
Q03167-2;Q03167	Transforming growth factor beta receptor type 3	TGFBR3									+	BI_MDD			0.374214	-0.113047	-0.820867	1.79703	0.056627	-0.361458	-2.59292	0.0986892	0.0341487	0.261429	0.511912	-0.147195	-1.0749	1.33639	0.395607	2.16226	0.683462	0.248411	1.31432
Q03591	Complement factor H-related protein 1	CFHR1													0.680407	0.48479	1.30379	0.198062	0.706166	0.122593	0.482562	1.16103	0.636696	1.93381	0.111463	-0.151906	-0.295527	0.817629	0.514103	1.50353	0.43537	0.362197	0.92845
Q04721;Q7Z3S9-2	Neurogenic locus notch homolog protein 2;Notch 2 extracellular truncation;Notch 2 intracellular domain	NOTCH2													0.366919	0.126939	0.808042	0.428256	0.462627	-0.102366	-0.90776	0.132859	-0.0536184	-0.341817	0.357554	0.180557	0.806015	0.117663	0.0487471	0.307176	0.773515	0.229304	1.44249
Q04756;CON__ENSEMBL:ENSBTAP00000023055	Hepatocyte growth factor activator;Hepatocyte growth factor activator short chain;Hepatocyte growth factor activator long chain	HGFAC													1.24689	0.50153	2.03693	0.374643	0.503376	-0.184148	-0.816859	0.63695	0.300649	1.24054	0.242139	0.200881	0.583296	0.801402	0.484797	1.4812	1.26253	0.685678	2.07346
Q05193-5;Q05193-3;Q05193-2;Q05193;Q9UQ16-5;Q9UQ16-2;Q9UQ16-3;Q9UQ16;Q9UQ16-4	Dynamin-1	DNM1			+	MDD_CON							+	SCZ_MDD	0.299361	0.274632	0.692301	1.99741	0.0456691	-1.10645	-2.91791	NaN	NaN	NaN	NaN	NaN	NaN	NaN	NaN	NaN	1.61946	1.38108	2.65711
Q05707-2;Q05707;Q05707-3	Collagen alpha-1(XIV) chain	COL14A1													0.264992	0.119492	0.619638	0.390608	0.490995	-0.118613	-0.844354	0.0749083	-0.0420646	-0.202791	0.26257	0.161556	0.624474	0.16182	0.0765485	0.407644	0.753016	0.238105	1.41375
Q05996-2;Q05996	Zona pellucida sperm-binding protein 2;Processed zona pellucida sperm-binding protein 2	ZP2													1.07564	-0.367731	-1.82902	1.45353	0.0825503	-0.332616	-2.23222	0.644327	-0.179061	-1.25138	0.342204	-0.18867	-0.77766	0.382147	0.153555	0.837196	0.0530028	-0.0351151	-0.146818
Q06033-2;Q06033;CON__Q0V8M9	Inter-alpha-trypsin inhibitor heavy chain H3	ITIH3					+	BI_CON							0.941831	0.626355	1.65952	0.468404	0.430334	0.26148	0.973343	1.52649	0.886071	2.36026	0.225589	-0.259716	-0.549296	1.09864	0.624591	1.87146	0.531379	0.364875	1.08457
Q06418	Tyrosine-protein kinase receptor TYRO3	TYRO3													0.0834025	-0.0912818	-0.224944	0.500169	0.405505	-0.388682	-1.0312	0.256613	0.269682	0.607717	0.930423	-0.360964	-1.78534	0.838164	0.658364	1.5681	0.339731	0.2974	0.767935
Q06481;Q06481-3;Q06481-6;Q06481-2;Q06481-4;Q06481-5	Amyloid-like protein 2	APLP2			+	MDD_CON	+	BI_CON							1.26073	-0.331534	-2.05336	2.25195	0.0430769	-0.432759	-3.04326	1.54353	-0.331062	-2.37945	0.000985298	-0.000471334	-0.002912	0.245364	0.101696	0.582458	0.212835	0.101225	0.516482
Q06828	Fibromodulin	FMOD											+	SCZ_MDD	0.333061	0.108493	0.747442	1.64018	0.0669784	-0.327114	-2.43096	0.0936869	-0.0345513	-0.24929	0.414237	0.143044	0.907939	0.94315	0.292563	1.67189	1.54278	0.435607	2.40459
Q06830;Q13162	Peroxiredoxin-1	PRDX1	+	SCZ_CON	+	MDD_CON	+	BI_CON							2.1463	-0.433286	-3.03382	2.64482	0.0318947	-0.540853	-3.41619	2.8895	-0.36447	-3.80747	0.144039	-0.0688161	-0.371895	0.343478	0.176383	0.7684	0.16691	0.107567	0.418827
Q07507	Dermatopontin	DPT					+	BI_CON							0.936547	0.194423	1.65268	0.233547	0.663564	0.0878528	0.554965	1.89746	0.42029	2.76846	0.49307	-0.225867	-1.04344	0.667266	0.332437	1.2907	0.182455	0.10657	0.45252
Q07954;Q07954-2	Prolow-density lipoprotein receptor-related protein 1;Low-density lipoprotein receptor-related protein 1 85 kDa subunit;Low-density lipoprotein receptor-related protein 1 515 kDa subunit;Low-density lipoprotein receptor-related protein 1 intracellular domain	LRP1													0.2462	-0.060992	-0.582761	1.59066	0.070016	-0.280696	-2.37893	0.0955153	-0.0251827	-0.253738	0.0983591	-0.0358093	-0.26374	0.807244	0.255513	1.48925	0.641725	0.219704	1.25309
Q08174;Q08174-2	Protocadherin-1	PCDH1			+	MDD_CON									0.78376	-0.28733	-1.44903	2.09521	0.0430261	-0.400446	-2.89083	1.17961	-0.273903	-1.9563	0.0193419	-0.0134273	-0.0560053	0.344482	0.126543	0.770215	0.20703	0.113116	0.504442
Q08345;Q08345-5;Q08345-2;Q08345-6;Q08345-4	Epithelial discoidin domain-containing receptor 1	DDR1													0.308286	-0.162768	-0.701904	1.5084	0.0772086	-0.48288	-2.2914	0.395415	-0.2092	-0.857705	0.0703059	0.0464314	0.193372	0.494828	0.27368	1.0263	0.647617	0.320112	1.26181
Q08378-4;Q08378-2;Q08378	Golgin subfamily A member 3	GOLGA3													0.471296	-0.219872	-0.984677	1.44566	0.0838267	-0.386703	-2.22368	1.26413	-0.37143	-2.05739	0.242099	0.151558	0.583216	0.0249658	0.0152729	0.0711819	0.278488	0.166831	0.647267
Q08380	Galectin-3-binding protein	LGALS3BP											+	SCZ_MDD	1.19476	0.193288	1.97456	1.1856	0.126948	-0.154274	-1.93219	0.207843	0.0520714	0.505031	0.582819	0.141216	1.19055	1.19624	0.206345	1.99265	2.59128	0.347562	3.56878
Q08397	Lysyl oxidase homolog 1	LOXL1											+	SCZ_MDD	1.07344	0.373182	1.85721	0.50249	0.403632	-0.202678	-1.03334	0.233928	0.125888	0.561187	0.583154	0.247293	1.20915	0.67249	0.328567	1.31091	1.60056	0.57586	2.53081
Q08431;Q08431-2;Q08431-3	Lactadherin;Lactadherin short form;Medin	MFGE8									+	BI_MDD			0.144365	0.0796481	0.367963	0.539312	0.375098	-0.160517	-1.08463	0.390997	0.161471	0.85008	0.144967	-0.0818226	-0.37402	1.42554	0.321988	2.26789	0.690421	0.240165	1.32441
Q08629	Testican-1	SPOCK1	+	SCZ_CON	+	MDD_CON	+	BI_CON							2.04067	-0.411942	-2.9218	2.25871	0.0438933	-0.435057	-3.04979	1.40902	-0.289201	-2.22647	0.23816	-0.12274	-0.575177	0.291193	0.145856	0.671544	0.036435	0.0231154	0.102635
Q08ET2;O15389	Sialic acid-binding Ig-like lectin 14;Sialic acid-binding Ig-like lectin 5	SIGLEC14;SIGLEC5													0.0361363	0.0328418	0.101731	0.404301	0.480376	-0.251216	-0.868331	0.111057	-0.0859573	-0.291282	0.182391	0.118799	0.457536	0.208946	0.165259	0.508425	0.364217	0.284058	0.805575
Q09328;Q96EE4	Alpha-1,6-mannosylglycoprotein 6-beta-N-acetylglucosaminyltransferase A	MGAT5			+	MDD_CON							+	SCZ_MDD	0.381305	0.152223	0.83326	2.11561	0.0443738	-0.444796	-2.91081	0.422905	-0.129654	-0.904544	0.597312	0.281877	1.2137	0.836801	0.315142	1.52973	1.61499	0.597019	2.48771
Q10469	Alpha-1,6-mannosyl-glycoprotein 2-beta-N-acetylglucosaminyltransferase	MGAT2													0.447895	-0.185069	-0.946278	1.15301	0.131246	-0.359354	-1.89425	0.412337	-0.141041	-0.886656	0.0743069	-0.0440284	-0.203614	0.397188	0.218313	0.863367	0.263984	0.174285	0.619166
Q10471;Q10471-2	Polypeptide N-acetylgalactosaminyltransferase 2;Polypeptide N-acetylgalactosaminyltransferase 2 soluble form	GALNT2													0.0629517	-0.0252616	-0.172378	0.824905	0.225742	-0.19485	-1.48845	0.36707	-0.102617	-0.808309	0.203505	0.0773556	0.502958	0.233559	0.0922324	0.558796	0.433637	0.169588	0.925537
Q10472	Polypeptide N-acetylgalactosaminyltransferase 1;Polypeptide N-acetylgalactosaminyltransferase 1 soluble form	GALNT1													0.0269494	-0.0158863	-0.0766749	1.23163	0.118463	-0.367143	-1.99425	0.651332	-0.229556	-1.26429	0.403131	0.213669	0.892724	0.239763	0.137587	0.572061	0.664077	0.351256	1.29362
Q12797-10;Q12797;Q12797-9;Q12797-6;Q12797-5;Q12797-8;Q12797-2;Q12797-7;Q12797-4;Q12797-3	Aspartyl/asparaginyl beta-hydroxylase	ASPH													0.661905	-0.231292	-1.27703	1.3616	0.0957292	-0.394383	-2.13147	0.525094	-0.168365	-1.07065	0.107407	-0.0629267	-0.285756	0.403112	0.226017	0.87359	0.249035	0.163091	0.589753
Q12805-2;Q12805-4;Q12805-3;Q12805;Q12805-5	EGF-containing fibulin-like extracellular matrix protein 1	EFEMP1													0.000597076	-0.00039511	-0.00174597	0.0735265	0.88101	-0.0340502	-0.198592	0.1593	-0.0699747	-0.401267	0.109221	0.0695796	0.290135	0.0677613	-0.0359245	-0.185022	0.048469	0.0336551	0.134868
Q12841;Q12841-2	Follistatin-related protein 1	FSTL1											+	SCZ_MDD	0.201229	0.0478899	0.491266	1.27912	0.109099	-0.166184	-2.0392	0.0901621	0.024309	0.240675	0.0915419	0.0235809	0.246941	1.196	0.190493	1.99235	1.49356	0.214074	2.34748
Q12860;Q12860-2;Q12860-3	Contactin-1	CNTN1					+	BI_CON							0.812936	-0.229969	-1.48885	1.28832	0.108	-0.288416	-2.04959	1.78454	-0.292415	-2.64611	0.118867	0.062446	0.313207	0.00701631	-0.00399982	-0.020403	0.0961859	0.0584462	0.255839
Q12866	Tyrosine-protein kinase Mer	MERTK			+	MDD_CON									0.831591	-0.261498	-1.51809	2.4352	0.039451	-0.515281	-3.25011	0.968919	-0.250739	-1.70559	0.0199263	-0.010759	-0.0578209	0.651122	0.264543	1.27433	0.563903	0.253784	1.13803
Q12907	Vesicular integral-membrane protein VIP36	LMAN2													0.317434	-0.166114	-0.718843	1.09324	0.144094	-0.322871	-1.82368	1.15064	-0.360288	-1.92118	0.315395	0.194174	0.727282	0.0634329	-0.0374176	-0.173925	0.255196	0.156756	0.601932
Q12913-2;Q12913	Receptor-type tyrosine-protein phosphatase eta	PTPRJ													0.113335	0.0576643	0.296411	1.60651	0.0694606	-0.378019	-2.39564	0.0529243	0.0221964	0.146352	0.0532763	0.0354679	0.148952	1.16012	0.400216	1.94812	1.02853	0.435683	1.78255
Q13217	DnaJ homolog subfamily C member 3	DNAJC3													0.373113	-0.0962408	-0.818937	1.30299	0.104461	-0.288807	-2.0661	0.0507082	-0.0243641	-0.140534	0.124065	-0.0718767	-0.325501	0.566381	0.264442	1.13916	0.499469	0.192566	1.03377
Q13228;Q13228-4;Q13228-3;Q13228-2	Selenium-binding protein 1	SELENBP1			+	MDD_CON									0.328039	-0.156081	-0.738297	1.95375	0.0477047	-0.452595	-2.75094	0.618841	-0.204129	-1.21376	0.0724038	0.0480482	0.198751	0.632507	0.248466	1.23939	0.616096	0.296514	1.21485
Q13332-3;Q13332-4;Q13332	Receptor-type tyrosine-protein phosphatase S	PTPRS													0.673703	-0.191869	-1.29412	1.69737	0.0619439	-0.28559	-2.4905	0.681377	-0.129451	-1.30519	0.118939	-0.0624189	-0.313378	0.47718	0.156139	0.997672	0.193263	0.0937202	0.475552
Q13421-4;Q13421-3;Q13421;Q13421-2	Mesothelin;Megakaryocyte-potentiating factor;Mesothelin, cleaved form	MSLN			+	MDD_CON									0.343584	-0.261883	-0.766472	2.95819	0.0296842	-0.870326	-3.70693	0.378713	-0.274928	-0.828739	0.00890857	0.0130446	0.0260934	1.02079	0.595398	1.77263	1.00412	0.608443	1.75119
Q13443-2;Q13443	Disintegrin and metalloproteinase domain-containing protein 9	ADAM9											+	SCZ_MDD	1.25467	0.335491	2.04617	0.602594	0.332737	-0.141278	-1.17967	0.266184	0.103162	0.621953	0.50561	0.232329	1.06441	0.841325	0.24444	1.53589	2.10847	0.476769	3.04062
Q13444-10;Q13444-9;Q13444-8;Q13444-2;Q13444-7;Q13444-6;Q13444-12;Q13444-5;Q13444-4;Q13444-3;Q13444;Q13444-13;Q13444-11	Disintegrin and metalloproteinase domain-containing protein 15	ADAM15													0.139272	-0.092703	-0.358043	0.616172	0.324917	-0.305615	-1.20763	0.36487	-0.211762	-0.809721	0.291451	0.119059	0.687589	0.122235	0.0938529	0.31915	0.320484	0.212912	0.730409
Q13449	Limbic system-associated membrane protein	LSAMP	+	SCZ_CON			+	BI_CON							1.32292	-0.419573	-2.12659	1.4851	0.0784966	-0.407665	-2.26635	1.36733	-0.341378	-2.17831	0.126055	-0.0781949	-0.330183	0.103523	0.0662869	0.273577	0.0150189	-0.011908	-0.0432864
Q13501-2;Q13501	Sequestosome-1	SQSTM1													0.310387	-0.181204	-0.70765	0.557256	0.364209	-0.259703	-1.11432	0.323999	-0.165099	-0.731826	0.0213415	-0.0161054	-0.0618329	0.124256	0.0946045	0.322966	0.0886851	0.0784991	0.238045
Q13508;Q13508-2;Q13508-3	Ecto-ADP-ribosyltransferase 3	ART3			+	MDD_CON									0.22634	-0.099108	-0.542945	2.06339	0.0431545	-0.365457	-2.85957	0.187732	-0.0809177	-0.462828	0.0198482	-0.0181903	-0.0574396	0.680014	0.28454	1.3093	0.596634	0.266349	1.18546
Q13510;Q13510-2;Q13510-3	Acid ceramidase;Acid ceramidase subunit alpha;Acid ceramidase subunit beta	ASAH1													0.0156754	-0.00936937	-0.0450675	0.901278	0.196134	-0.27167	-1.58735	0.0692513	-0.0388073	-0.188483	0.0948081	0.0294379	0.255013	0.771406	0.232863	1.43954	0.882908	0.262301	1.592
Q13519;Q13519-2	Prepronociceptin;Neuropeptide 1;Nociceptin;Neuropeptide 2	PNOC			+	MDD_CON	+	BI_CON							1.17541	-0.516882	-1.96701	2.5536	0.0331304	-0.680704	-3.36499	2.52362	-0.755896	-3.45964	0.239605	0.239014	0.58028	0.0911503	-0.0751913	-0.243811	0.183754	0.163823	0.456536
Q13554-7;Q13554-4;Q13554-3;Q13554-8;Q13554-5;Q13554-2;Q13554;Q13554-6	Calcium/calmodulin-dependent protein kinase type II subunit beta	CAMK2B													0.187844	-0.20117	-0.466086	0.423331	0.464999	-0.262203	-0.908132	NaN	NaN	NaN	NaN	NaN	NaN	NaN	NaN	NaN	0.0571608	0.0610323	0.158837
Q13557-8;Q13557-12;Q13557-9;Q13557-10;Q13557-5;Q13557;Q13557-3;Q13557-6;Q13557-4;Q13557-11	Calcium/calmodulin-dependent protein kinase type II subunit delta	CAMK2D													0.0792142	0.0467612	0.214207	1.58651	0.0699605	-0.333173	-2.42764	NaN	NaN	NaN	NaN	NaN	NaN	NaN	NaN	NaN	0.900195	0.379934	1.63587
Q13740-2;Q13740;Q13740-3;Q13740-4	CD166 antigen	ALCAM			+	MDD_CON									1.12082	-0.346285	-1.88475	2.09117	0.0421356	-0.425053	-2.88687	1.22158	-0.281183	-2.00675	0.120791	-0.0651019	-0.317768	0.361171	0.14387	0.800157	0.138679	0.0787678	0.355793
Q13822-3;Q13822;Q13822-2	Ectonucleotide pyrophosphatase/phosphodiesterase family member 2	ENPP2													0.149812	-0.0428437	-0.380192	0.204956	0.698591	0.0384009	0.496875	0.773158	-0.145364	-1.43444	0.308355	0.10252	0.713863	1.13919	-0.183765	-1.92214	0.328621	-0.0812446	-0.741352
Q14019	Coactosin-like protein	COTL1			+	MDD_CON									0.169236	-0.0739607	-0.423452	1.93279	0.0476923	-0.398477	-2.73976	0.607548	-0.207724	-1.1993	0.294488	0.133763	0.687186	0.520579	0.190753	1.06749	1.0426	0.324516	1.80053
Q14112;Q14112-2	Nidogen-2	NID2													0.408752	0.0922524	0.880555	0.716746	0.26919	-0.148133	-1.34255	0.781229	0.163032	1.44555	0.189027	-0.0707792	-0.471934	1.11421	0.311164	1.89098	0.829517	0.240385	1.5198
Q14114-2	Low-density lipoprotein receptor-related protein 8	LRP8													0.866264	-0.296395	-1.56476	1.21512	0.121131	-0.322119	-1.97048	0.518654	-0.161163	-1.06236	0.284011	-0.135232	-0.666807	0.363309	0.160956	0.803961	0.0393776	0.0257245	0.110587
Q14118	Dystroglycan;Alpha-dystroglycan;Beta-dystroglycan	DAG1			+	MDD_CON									0.397112	-0.121759	-0.860626	2.12128	0.0441132	-0.349881	-2.91636	0.739445	-0.161016	-1.38759	0.0830645	0.039257	0.225786	0.596318	0.188865	1.18498	0.64174	0.228122	1.25311
Q14126	Desmoglein-2	DSG2													0.836255	0.303117	1.52899	0.0862766	0.858204	-0.0385683	-0.230637	0.202512	0.115556	0.495658	0.415837	0.187561	0.915402	0.347617	0.154124	0.77866	1.28563	0.341685	2.11266
Q14165	Malectin	MLEC					+	BI_CON							0.881315	-0.254698	-1.5804	1.4169	0.088026	-0.357998	-2.19232	1.84125	-0.361412	-2.70774	0.223265	0.106714	0.544474	0.00513966	-0.00341343	-0.0149776	0.165753	0.103301	0.416292
Q14257;Q14257-2	Reticulocalbin-2	RCN2													0.690374	-0.215262	-1.3181	1.87366	0.0518795	-0.43544	-2.67062	0.219217	-0.0887592	-0.528443	0.259243	-0.126503	-0.617827	0.823899	0.34668	1.51212	0.464821	0.220177	0.977421
Q14314	Fibroleukin	FGL2													0.831652	0.443394	1.52789	0.368039	0.510303	-0.220088	-0.810017	NaN	NaN	NaN	NaN	NaN	NaN	NaN	NaN	NaN	0.990583	0.663483	1.75834
Q14393-2;Q14393-3;Q14393;Q14393-5;Q14393-4	Growth arrest-specific protein 6	GAS6													0.0405086	-0.0165054	-0.113432	1.31774	0.101871	-0.270092	-2.08264	0.112424	0.0401953	0.294259	0.110723	-0.0567008	-0.293749	0.966727	0.310287	1.70273	0.696536	0.253587	1.33324
Q14432	cGMP-inhibited 3,5-cyclic phosphodiesterase A	PDE3A													0.195499	-0.48258	-0.481602	0.301752	0.588599	-0.47368	-0.687698	0.254281	0.552477	0.600129	0.419739	-1.03506	-0.92828	0.641356	1.02616	1.25587	0.00362317	-0.00890034	-0.0106147
Q14508;Q14508-2;Q14508-3	WAP four-disulfide core domain protein 2	WFDC2			+	MDD_CON									0.0378846	-0.0229178	-0.106372	2.0044	0.0452174	-0.47473	-2.8013	0.549421	-0.179856	-1.10856	0.242231	0.156938	0.583483	0.698894	0.294875	1.33665	0.94863	0.451813	1.67908
Q14515;Q14515-2	SPARC-like protein 1	SPARCL1					+	BI_CON							1.15584	-0.318234	-1.9275	1.58134	0.0703529	-0.372621	-2.36908	1.95979	-0.403547	-2.83543	0.179391	0.0853138	0.450986	0.0529098	-0.0309264	-0.146574	0.0883711	0.0543875	0.236711
Q14520-2;Q14520	Hyaluronan-binding protein 2;Hyaluronan-binding protein 2 50 kDa heavy chain;Hyaluronan-binding protein 2 50 kDa heavy chain alternate form;Hyaluronan-binding protein 2 27 kDa light chain;Hyaluronan-binding protein 2 27 kDa light chain alternate form	HABP2	+	SCZ_CON			+	BI_CON			+	BI_MDD	+	SCZ_MDD	1.8849	0.728516	2.75492	0.199308	0.705123	-0.0900028	-0.485158	1.53357	0.600164	2.36824	0.118758	0.128353	0.312946	1.57837	0.690166	2.44565	1.87796	0.818519	2.78501
Q14563	Semaphorin-3A	SEMA3A													1.00942	-0.385241	-1.76531	1.04754	0.154281	-0.332591	-1.79399	NaN	NaN	NaN	NaN	NaN	NaN	NaN	NaN	NaN	0.0834918	-0.0526502	-0.225492
Q14574-2;Q14574	Desmocollin-3	DSC3													1.0073	0.253954	1.74332	0.0126672	0.971878	0.00581715	0.0364299	0.433126	0.192883	0.923102	0.0875996	0.0610709	0.237835	0.295239	0.187066	0.681436	0.603227	0.248137	1.19846
Q14624;Q14624-3;Q14624-4	Inter-alpha-trypsin inhibitor heavy chain H4;70 kDa inter-alpha-trypsin inhibitor heavy chain H4;35 kDa inter-alpha-trypsin inhibitor heavy chain H4	ITIH4	+	SCZ_CON			+	BI_CON			+	BI_MDD	+	SCZ_MDD	2.31874	0.831346	3.21512	0.0343218	0.941504	0.0215073	0.0963875	1.62095	0.704318	2.46605	0.145529	0.127027	0.375305	1.37747	0.682811	2.21113	1.98123	0.809838	2.89997
Q14697;Q14697-2	Neutral alpha-glucosidase AB	GANAB													0.0503147	-0.0328472	-0.139498	1.49137	0.0792367	-0.467034	-2.27311	0.353899	-0.161871	-0.784951	0.171738	0.129024	0.43417	0.535675	0.305162	1.09133	0.75769	0.434186	1.42032
Q14766;Q14766-4;Q14766-2;Q14766-5;Q14766-3	Latent-transforming growth factor beta-binding protein 1	LTBP1													0.204392	0.0652804	0.497862	0.571406	0.355826	-0.1713	-1.1333	0.134552	0.0488708	0.345693	0.0357283	0.0164096	0.101673	0.486459	0.220171	1.01277	0.559389	0.236581	1.12834
Q14767	Latent-transforming growth factor beta-binding protein 2	LTBP2													0.622356	0.143238	1.21898	0.0537626	0.913875	-0.0232515	-0.148021	0.623784	0.152174	1.2211	0.0189881	-0.00893606	-0.0550019	0.329132	0.175425	0.742288	0.315776	0.166489	0.717671
Q14982-2;Q14982;Q14982-4;Q14982-3	Opioid-binding protein/cell adhesion molecule	OPCML			+	MDD_CON									0.393326	-0.158882	-0.854103	2.13886	0.0432308	-0.488147	-2.93353	0.455235	-0.162611	-0.958392	0.00627785	0.00372902	0.0184424	0.835609	0.325536	1.52811	0.772037	0.329265	1.44042
Q14C87;Q14C87-2	Transmembrane protein 132D	TMEM132D													0.295252	-0.150319	-0.677513	1.48715	0.0792308	-0.501962	-2.26857	0.626267	-0.208795	-1.22478	0.0928256	0.0584754	0.250118	0.47804	0.293167	0.999075	0.516245	0.351643	1.06061
Q14DG7;Q14DG7-2;Q14DG7-3	Transmembrane protein 132B	TMEM132B			+	MDD_CON									0.0141613	0.00781613	0.0410006	2.26051	0.0443243	-0.605229	-3.132	0.605062	-0.22652	-1.20473	0.408179	0.234336	0.914881	0.706885	0.378709	1.36182	1.20944	0.613045	2.06029
Q15034-2;Q15034	Probable E3 ubiquitin-protein ligase HERC3	HERC3													0.164236	0.105157	0.412961	0.0985448	0.842875	0.0500721	0.260377	0.439241	0.210097	0.933339	0.316969	-0.104939	-0.733397	0.455706	0.160025	0.964306	0.107479	0.0550853	0.283736
Q15113	Procollagen C-endopeptidase enhancer 1	PCOLCE													0.970248	0.329313	1.69611	0.089609	0.852808	-0.0372745	-0.238442	0.389447	0.151459	0.8474	0.536821	0.177854	1.116	0.578253	0.188734	1.15742	1.20744	0.366588	2.00637
Q15223;Q15223-3;Q15223-2	Nectin-1	PVRL1					+	BI_CON							0.442947	-0.191245	-0.939519	1.60906	0.0697071	-0.453	-2.41296	1.38912	-0.39519	-2.22493	0.316918	0.203945	0.7333	0.0776649	0.05781	0.210581	0.430361	0.261755	0.921791
Q15262;Q15262-2;Q15262-3;Q15262-4	Receptor-type tyrosine-protein phosphatase kappa	PTPRK													0.118407	0.0578349	0.309278	1.48913	0.0794085	-0.465284	-2.29885	1.10465	-0.439914	-1.88757	0.97073	0.497749	1.81559	0.0288703	0.0253701	0.0822701	1.14156	0.523119	1.95692
Q15293;Q15293-2	Reticulocalbin-1	RCN1	+	SCZ_CON			+	BI_CON							1.55736	0.555932	2.39499	0.346595	0.533622	0.170004	0.767621	1.64279	0.746346	2.4903	0.244527	-0.190414	-0.588155	1.02991	0.576342	1.78432	0.852797	0.385928	1.55145
Q15375-4;Q15375;Q15375-2;Q15375-3;Q15375-5	Ephrin type-A receptor 7	EPHA7													1.00811	-0.23099	-1.74435	1.68186	0.0643721	-0.321244	-2.47442	0.0477132	-0.0148222	-0.132631	0.736994	-0.216167	-1.42991	0.999221	0.306422	1.74488	0.19087	0.0902541	0.470479
Q15582	Transforming growth factor-beta-induced protein ig-h3	TGFBI									+	BI_MDD	+	SCZ_MDD	0.898676	0.222493	1.60327	1.3981	0.0910128	-0.254478	-2.17172	0.179767	0.0584602	0.445814	0.558586	0.164033	1.15148	1.3773	0.312938	2.21093	2.23701	0.476971	3.18188
Q15768	Ephrin-B3	EFNB3					+	BI_CON							0.528294	-0.260343	-1.08493	1.71455	0.0614808	-0.586319	-2.56952	2.17111	-0.630387	-3.21697	0.59519	0.370044	1.24271	0.048141	-0.0440678	-0.134969	0.441885	0.325976	0.948665
Q15782-5;Q15782-6;Q15782	Chitinase-3-like protein 2	CHI3L2													0.122326	-0.0608146	-0.31749	0.397994	0.485066	-0.154657	-0.856948	0.16926	0.0890125	0.423097	0.221462	-0.149827	-0.540722	0.424921	0.243669	0.910825	0.147157	0.0938419	0.374986
Q15818	Neuronal pentraxin-1	NPTX1			+	MDD_CON	+	BI_CON							1.19732	-0.45612	-1.97765	3.68633	0.0166667	-0.665842	-4.37047	1.66323	-0.489949	-2.51294	0.0356491	0.0338296	0.101456	0.374854	0.175892	0.824389	0.379501	0.209722	0.832557
Q15819;Q13404-8;Q13404;Q13404-7;Q13404-2;Q13404-1;Q13404-6	Ubiquitin-conjugating enzyme E2 variant 2;Ubiquitin-conjugating enzyme E2 variant 1	UBE2V2;UBE2V1													0.149127	-0.0836557	-0.380383	1.06828	0.148726	-0.334711	-1.8261	0.300395	0.136207	0.694273	0.303291	-0.219863	-0.710802	1.02943	0.470919	1.8364	0.448344	0.251056	0.956708
Q15828	Cystatin-M	CST6													0.866769	0.338374	1.56113	0.401629	0.48222	-0.138435	-0.8638	0.744049	0.319543	1.39403	0.0191955	0.018831	0.0555901	1.08317	0.457978	1.86025	1.24558	0.476809	2.06356
Q15904	V-type proton ATPase subunit S1	ATP6AP1			+	MDD_CON	+	BI_CON							0.876083	-0.376191	-1.57348	3.02513	0.029	-0.687951	-3.76849	2.0829	-0.627235	-2.96668	0.474854	0.251044	1.0127	0.112982	0.060716	0.296137	0.679568	0.31176	1.30866
Q16270-2;Q16270	Insulin-like growth factor-binding protein 7	IGFBP7											+	SCZ_MDD	0.105856	0.0347176	0.278651	0.842575	0.218495	-0.144859	-1.51161	0.000631033	-0.000230258	-0.00184519	0.184715	0.0349478	0.462592	1.02766	0.144629	1.78143	1.38637	0.179577	2.22168
Q16568	Cocaine- and amphetamine-regulated transcript protein;CART(1-39);CART(42-89)	CARTPT			+	MDD_CON	+	BI_CON							1.24245	-0.418723	-2.03165	2.49368	0.0365833	-0.610584	-3.27404	1.71497	-0.45751	-2.56998	0.0556451	0.0387868	0.155214	0.258324	0.153074	0.608086	0.303863	0.191861	0.695453
Q16610;Q16610-4;Q16610-2;Q16610-3	Extracellular matrix protein 1	ECM1			+	MDD_CON									0.307263	-0.15094	-0.7	2.43953	0.0408163	-0.507066	-3.22275	0.483139	-0.17991	-1.00387	0.0460729	0.0289695	0.129737	1.1537	0.327156	1.94016	0.942525	0.356125	1.67107
Q16620-2;Q16620-3;Q16620-5;Q16620-6;Q16620;Q16620-4;Q16620-7	BDNF/NT-3 growth factors receptor	NTRK2			+	MDD_CON	+	BI_CON							1.24608	-0.396494	-2.03596	2.11391	0.0440741	-0.493884	-2.90914	1.62135	-0.350493	-2.46649	0.0692665	-0.0460011	-0.1907	0.267967	0.143391	0.626926	0.140448	0.0973902	0.359816
Q16627;Q16627-2	C-C motif chemokine 14;HCC-1(3-74);HCC-1(4-74);HCC-1(9-74)	CCL14													0.0456019	-0.0424085	-0.127724	1.13051	0.135614	-0.320867	-1.89662	0.11372	-0.0786662	-0.298606	0.0242192	0.0362578	0.0705102	0.448064	0.242201	0.959174	0.379695	0.278459	0.843038
Q16653-10;Q16653-9;Q16653-8;Q16653-11;Q16653-2;Q16653-6;Q16653-3;Q16653-7;Q16653;Q16653-5;Q16653-13	Myelin-oligodendrocyte glycoprotein	MOG	+	SCZ_CON											1.51319	-0.345002	-2.34524	0.611652	0.326582	-0.193963	-1.19298	0.0478222	0.0158875	0.13292	1.20449	-0.360889	-2.09647	0.428516	0.209851	0.916906	0.25991	-0.151038	-0.611197
Q16658	Fascin	FSCN1													0.254493	0.179403	0.601401	0.899376	0.196008	-0.373795	-1.59643	0.109041	0.080314	0.287101	0.0891017	0.0990895	0.242474	0.727724	0.45411	1.39231	0.874417	0.553199	1.60035
Q16674	Melanoma-derived growth regulatory protein	MIA													1.23138	0.743419	2.01845	1.1692	0.128101	0.502525	1.91314	0.710183	0.501186	1.34635	0.412216	0.242232	0.904376	0.00227291	-0.00133848	-0.00664518	0.639874	0.240894	1.25034
Q16706	Alpha-mannosidase 2	MAN2A1													0.216273	0.103909	0.522958	1.32097	0.102041	-0.341181	-2.09651	0.257711	-0.108865	-0.606882	0.398756	0.212774	0.884872	0.539561	0.232315	1.10284	1.15478	0.445089	1.95078
Q16769;Q16769-2	Glutaminyl-peptide cyclotransferase	QPCT													0.598958	-0.305113	-1.18899	0.980899	0.172593	-0.332275	-1.69338	0.613294	-0.211148	-1.20792	0.119597	-0.0939649	-0.3159	0.204717	0.121127	0.500274	0.0293765	0.0271626	0.0835526
Q16849-3;Q16849-2;Q16849	Receptor-type tyrosine-protein phosphatase-like N	PTPRN			+	MDD_CON									0.682557	-0.285414	-1.30688	3.21469	0.0209231	-0.599898	-3.94202	1.05318	-0.279164	-1.80104	0.00804098	-0.00625	-0.0235751	1.02115	0.320734	1.7731	0.657688	0.314484	1.27665
Q24JP5;Q24JP5-2;Q24JP5-4;Q24JP5-3	Transmembrane protein 132A	TMEM132A													0.963939	-0.372181	-1.68802	1.8516	0.0528324	-0.484442	-2.64833	0.790809	-0.244954	-1.45869	0.216274	-0.127227	-0.52989	0.518284	0.239488	1.06385	0.163113	0.112261	0.410492
Q29963;P30499	HLA class I histocompatibility antigen, Cw-6 alpha chain;HLA class I histocompatibility antigen, Cw-1 alpha chain	HLA-C													0.0705153	-0.0673812	-0.191855	0.677465	0.287539	-0.392807	-1.29086	0.0600772	-0.0698693	-0.165261	0.00189437	0.00248806	0.00560834	0.34549	0.322938	0.774799	0.455308	0.325426	0.963645
Q2TAL6	Brorin	VWC2													0.553874	-0.142766	-1.11978	1.24008	0.116636	-0.259877	-2.00928	0.399725	0.131872	0.86775	0.557881	-0.274638	-1.15034	1.05497	0.391749	1.82416	0.251793	0.117111	0.596057
Q4G0I0	Protein CCSMST1	CCSMST1													0.436201	-0.176071	-0.931656	1.75791	0.0585584	-0.444665	-2.58004	0.446486	-0.20621	-0.948928	0.0389117	0.03014	0.111067	0.434167	0.238455	0.930285	0.580032	0.268595	1.16622
Q504Y0-5;Q504Y0-3;Q504Y0-4;Q504Y0;Q504Y0-2	Zinc transporter ZIP12	SLC39A12													0.0088499	-0.00475335	-0.0257087	1.03945	0.156575	-0.220431	-1.77384	0.697085	-0.246257	-1.33787	0.435574	0.241504	0.956563	0.0572712	-0.0258263	-0.158559	0.675199	0.215678	1.31495
Q53EL9-2;Q53EL9-3;Q53EL9;Q53EL9-4	Seizure protein 6 homolog	SEZ6													0.244639	-0.0880633	-0.579665	1.27925	0.109375	-0.361069	-2.03935	0.536565	-0.101667	-1.0886	0.0223818	0.0136033	0.064595	0.468885	0.259402	0.984098	0.435434	0.273006	0.928558
Q53RD9;Q53RD9-4;Q53RD9-2;Q53RD9-3	Fibulin-7	FBLN7													0.0914133	-0.0412495	-0.24395	0.774647	0.243651	-0.246705	-1.42561	0.0705028	-0.0426199	-0.192006	0.00219969	0.00137037	0.00650999	0.367819	0.204085	0.814985	0.517665	0.205456	1.06522
Q5BLP8;Q5BLP8-3;Q5BLP8-2	Neuropeptide-like protein C4orf48	C4orf48					+	BI_CON							0.763229	-0.303549	-1.42071	1.55956	0.0724769	-0.455527	-2.346	2.72666	-0.566266	-3.63914	0.418061	0.262717	0.914669	0.159003	-0.110739	-0.40142	0.194045	0.151978	0.477206
Q5FWE3-3;Q5FWE3	Proline-rich transmembrane protein 3	PRRT3					+	BI_CON							1.22689	-0.406948	-2.01309	1.60198	0.0695246	-0.423839	-2.39087	1.80724	-0.390623	-2.67082	0.0220423	-0.0163255	-0.0636384	0.0493017	0.0332165	0.13707	0.020626	0.016891	0.0590839
Q5JRA6-2;Q5JRA6;Q5JRA6-3	Melanoma inhibitory activity protein 3	MIA3													0.0871778	0.0406387	0.233341	1.32165	0.102142	-0.348066	-2.08702	0.185168	-0.069094	-0.457369	0.229928	0.109733	0.558268	0.640751	0.278972	1.25164	0.893695	0.388704	1.60642
Q5JZY3-2	Ephrin type-A receptor 10	EPHA10													0.18008	0.0973449	0.447977	1.07591	0.146822	-0.295138	-1.81418	0.0951243	-0.0443608	-0.253255	0.289444	0.141706	0.680158	0.771659	0.250777	1.44445	1.02843	0.392483	1.79864
Q5KU26	Collectin-12	COLEC12													0.289483	-0.0974008	-0.668294	1.01502	0.163504	-0.254574	-1.73572	0.306043	-0.0970049	-0.698578	0.000925418	-0.000395908	-0.00274278	0.376642	0.157569	0.828992	0.344938	0.157174	0.773797
Q5T9L3;Q5T9L3-2	Protein wntless homolog	WLS			+	MDD_CON	+	BI_CON							1.16715	-0.786046	-1.95681	4.22151	0.016	-1.12437	-4.94602	1.5231	-0.683966	-2.36831	0.0630336	-0.10208	-0.175069	0.737424	0.4404	1.39594	0.34267	0.338319	0.769671
Q5VU97;Q5VU97-2	VWFA and cache domain-containing protein 1	CACHD1			+	MDD_CON									0.407385	-0.140033	-0.878224	2.71559	0.03075	-0.492472	-3.48227	1.16186	-0.282185	-1.93481	0.361408	0.142152	0.813081	0.581155	0.210287	1.16187	1.05478	0.352439	1.81603
Q5VV43-4;Q5VV43-2;Q5VV43;Q5VV43-3	Dyslexia-associated protein KIAA0319	KIAA0319													0.153604	0.260356	0.391047	0.787354	0.238489	-0.632896	-1.4507	0.26632	-0.349263	-0.625663	0.586673	0.60962	1.22833	0.342267	0.283633	0.770622	1.06928	0.893252	1.87551
Q68BL8;Q68BL8-2	Olfactomedin-like protein 2B	OLFML2B													0.436454	0.134796	0.930271	0.272465	0.617031	-0.089972	-0.631419	0.912997	0.263912	1.62676	0.255338	-0.129116	-0.612331	0.960217	0.353884	1.69424	0.546318	0.224768	1.11057
Q6EMK4	Vasorin	VASN													0.254222	0.0834774	0.598596	0.708502	0.273973	-0.209966	-1.33112	0.0910052	-0.0351362	-0.24274	0.308577	0.118614	0.714287	0.349898	0.17483	0.77998	0.696325	0.293444	1.33294
Q6FHJ7	Secreted frizzled-related protein 4	SFRP4	+	SCZ_CON					+	SCZ_BI	+	BI_MDD	+	SCZ_MDD	1.7645	0.453135	2.62425	0.411168	0.474944	-0.11572	-0.87922	0.318133	0.129129	0.72013	1.79336	0.324006	2.89051	1.34909	0.24485	2.17741	4.50178	0.568856	5.72189
Q6GTX8-4;Q6GTX8-3;Q6GTX8-2;Q6GTX8;Q6ISS4-2;Q6ISS4	Leukocyte-associated immunoglobulin-like receptor 1	LAIR1													0.0145605	-0.00957091	-0.0422054	0.392084	0.489975	-0.180516	-0.853163	0.659994	-0.333795	-1.29771	0.722065	0.324225	1.47893	0.223798	-0.153279	-0.543973	0.293032	0.170945	0.682084
Q6IEE7	Transmembrane protein 132E	TMEM132E													0.244227	-0.087743	-0.579478	1.38896	0.0923822	-0.365582	-2.16702	0.102456	0.0357563	0.270743	0.261106	-0.123499	-0.621553	0.946444	0.401338	1.67621	0.543901	0.277839	1.10423
Q6MZW2;Q6MZW2-3;Q6MZW2-2	Follistatin-related protein 4	FSTL4			+	MDD_CON	+	BI_CON							1.26546	-0.367673	-2.05896	2.80407	0.03	-0.583433	-3.56453	2.84429	-0.646858	-3.76076	0.531273	0.279186	1.10689	0.100171	-0.0634251	-0.265499	0.408235	0.215761	0.882392
Q6NW40	RGM domain family member B	RGMB													0.829416	-0.286806	-1.51114	1.52115	0.0760293	-0.296236	-2.30506	0.0145395	-0.00457941	-0.0418542	0.519191	-0.282226	-1.08696	0.972759	0.291657	1.71059	0.0136267	0.00943042	0.0393343
Q6P4E1-5;Q6P4E1;Q6P4E1-4;Q6P4E1-2;Q6P4E1-3	Protein CASC4	CASC4			+	MDD_CON									1.21179	-0.399673	-1.99502	1.95197	0.04752	-0.38137	-2.74916	0.585955	-0.167561	-1.16445	0.368174	-0.232112	-0.825435	0.555571	0.213809	1.12242	0.0264166	-0.0183028	-0.0752017
Q6P9A2;Q6P9A2-2	Polypeptide N-acetylgalactosaminyltransferase 18	GALNT18					+	BI_CON							0.406265	-0.151303	-0.882503	1.73448	0.0602574	-0.425293	-2.59139	1.30303	-0.341532	-2.16289	0.440344	0.19023	0.973384	0.142688	0.0837609	0.367849	0.590265	0.273991	1.19046
Q6UVK1	Chondroitin sulfate proteoglycan 4	CSPG4													0.0722746	-0.0287831	-0.196148	0.969446	0.175631	-0.292452	-1.67313	0.0296833	0.0125233	0.0840618	0.0862972	-0.0413064	-0.233888	0.61485	0.304975	1.21297	0.512865	0.263669	1.05522
Q6UW01	Cerebellin-3	CBLN3													0.0325901	0.0155082	0.0920118	1.65904	0.0665701	-0.42728	-2.45067	0.684288	-0.269374	-1.30937	0.675347	0.284882	1.33592	0.273247	0.157906	0.637162	1.27438	0.442788	2.08779
Q6UWR7	Ectonucleotide pyrophosphatase/phosphodiesterase family member 6	ENPP6													0.0128083	0.00948266	0.0371389	1.07269	0.147291	-0.361093	-1.83163	0.250997	-0.131485	-0.596551	0.241589	0.140967	0.587084	0.584275	0.229609	1.18108	0.839153	0.370576	1.5596
Q6UX71;Q6UX71-2	Plexin domain-containing protein 2	PLXDC2													0.114488	0.0584691	0.29913	1.22111	0.12029	-0.354546	-1.97315	0.0232677	-0.00986888	-0.0663457	0.118812	0.0683379	0.313076	0.78891	0.344677	1.46391	0.825184	0.413015	1.51388
Q6UX73-2;Q6UX73;Q6NSJ2	UPF0764 protein C16orf89	C16orf89													0.116997	0.0734035	0.305033	0.734868	0.261112	-0.263168	-1.36752	0.130097	0.0640586	0.335477	0.0124311	0.00934484	0.0362686	0.763737	0.327227	1.42881	0.610737	0.336571	1.20679
Q6UXB8-2;Q6UXB8	Peptidase inhibitor 16	PI16	+	SCZ_CON											1.68088	0.534564	2.53244	0.0303144	0.946708	0.014245	0.0854927	0.568692	0.269733	1.13819	0.284827	0.264832	0.668403	0.395328	0.255488	0.860147	1.12629	0.520319	1.90607
Q6UXD5-6;Q6UXD5-3;Q6UXD5-5;Q6UXD5-2;Q6UXD5;Q6UXD5-4	Seizure 6-like protein 2	SEZ6L2													0.445737	-0.141382	-0.942705	1.85597	0.0528655	-0.487647	-2.65276	1.06404	-0.238142	-1.81458	0.216274	0.0967601	0.529891	0.440323	0.249504	0.936759	0.637294	0.346264	1.24651
Q6UXK2	Immunoglobulin superfamily containing leucine-rich repeat protein 2	ISLR2			+	MDD_CON									0.567962	-0.246228	-1.13707	1.94379	0.047451	-0.476949	-2.74099	0.417349	-0.146329	-0.895159	0.168743	-0.0998994	-0.427545	0.876933	0.33062	1.58399	0.411946	0.230721	0.888747
Q6UXK5	Leucine-rich repeat neuronal protein 1	LRRN1													0.393589	-0.151829	-0.854556	0.744742	0.257832	-0.25832	-1.38103	1.06107	-0.250509	-1.81089	0.17701	0.09868	0.445773	0.0101554	0.00781128	0.0294275	0.142714	0.106491	0.364957
Q6UY11-2;Q6UY11	Protein delta homolog 2	DLK2													0.0863813	-0.0660795	-0.232346	1.21962	0.120311	-0.467835	-1.99109	0.46359	-0.196077	-0.975394	0.219836	0.129997	0.541691	0.487687	0.271758	1.01937	0.535618	0.401756	1.10379
Q6YHK3;Q6YHK3-2;Q6YHK3-4;Q6YHK3-3	CD109 antigen	CD109													0.0083984	0.00413807	0.0243841	1.02828	0.159553	-0.335608	-1.75204	0.784658	0.267223	1.4539	0.367851	-0.263085	-0.828715	1.14667	0.602832	1.94061	0.513935	0.339747	1.06193
Q6ZMP0;Q6ZMP0-4;Q6ZMP0-2;Q6ZMP0-3	Thrombospondin type-1 domain-containing protein 4	THSD4													0.25559	0.165187	0.602709	0.381276	0.497297	-0.225266	-0.828961	0.0398722	0.0290634	0.111816	0.244478	0.136124	0.590261	0.327782	0.25433	0.739813	0.514145	0.390453	1.05959
Q6ZRP7	Sulfhydryl oxidase 2	QSOX2													0.970428	-0.506466	-1.69634	0.97651	0.173356	-0.380576	-1.68189	0.12941	-0.112391	-0.333893	0.416879	-0.394075	-0.912592	0.374088	0.268185	0.82304	0.182131	-0.12589	-0.451824
Q6ZVL6-2;Q6ZVL6	UPF0606 protein KIAA1549L	KIAA1549L			+	MDD_CON									0.66555	-0.274448	-1.28233	2.64583	0.0325405	-0.5598	-3.41714	0.601098	-0.20822	-1.18727	0.0988511	-0.0662277	-0.264946	1.00576	0.351579	1.75331	0.59633	0.285352	1.185
Q8WVV5-3;Q7KYR7-6;Q7KYR7-4;Q8WVV5-2;Q7KYR7-5;Q8WVV5;Q7KYR7;Q7KYR7-1	Butyrophilin subfamily 2 member A2;Butyrophilin subfamily 2 member A1	BTN2A2;BTN2A1													0.262914	-0.120086	-0.620166	NaN	NaN	NaN	NaN	NaN	NaN	NaN	NaN	NaN	NaN	NaN	NaN	NaN	NaN	NaN	NaN
Q7Z3B1;Q7Z3B1-2	Neuronal growth regulator 1	NEGR1													0.809573	-0.26339	-1.48429	1.61078	0.0696807	-0.442468	-2.40013	0.947749	-0.279977	-1.66717	0.0291441	0.0165871	0.0835083	0.276833	0.162491	0.644081	0.300492	0.179078	0.689121
Q7Z553;Q7Z553-3;Q7Z553-2	MAM domain-containing glycosylphosphatidylinositol anchor protein 2	MDGA2													0.0308518	-0.0166813	-0.0877333	0.840985	0.218996	-0.299722	-1.52305	0.20537	-0.0930576	-0.502388	0.176049	0.0763763	0.449395	0.355928	0.206665	0.795462	0.482896	0.283041	1.01763
Q7Z6L0-3;Q7Z6L0;Q7Z6L0-2	Proline-rich transmembrane protein 2	PRRT2													0.299664	0.145046	0.685804	1.14615	0.132452	-0.35165	-1.88621	0.0909259	0.0471114	0.242546	0.126896	0.0979345	0.332158	0.803983	0.398762	1.48476	1.0045	0.496696	1.75169
Q7Z7G0;Q7Z7G0-2;Q7Z7G0-3;Q7Z7G0-4	Target of Nesh-SH3	ABI3BP													0.313951	0.146511	0.713291	0.199812	0.7051	-0.105016	-0.486778	0.177634	-0.0964513	-0.442144	0.63633	0.242963	1.28453	0.0101859	0.00856504	0.0295807	0.437184	0.251528	0.933312
Q7Z7M0;Q7Z7M0-2	Multiple epidermal growth factor-like domains protein 8	MEGF8					+	BI_CON							0.648877	-0.203577	-1.25804	1.22481	0.119418	-0.296761	-1.97739	1.68853	-0.296073	-2.54088	0.197724	0.0924963	0.490634	0.00117047	0.000687867	0.00342637	0.156843	0.0931842	0.396632
Q86SF2	N-acetylgalactosaminyltransferase 7	GALNT7													0.411505	-0.147404	-0.885241	1.10926	0.140589	-0.287177	-1.84273	0.477232	-0.138239	-0.994317	0.0188698	-0.00916414	-0.0546664	0.334209	0.148938	0.751568	0.269659	0.139774	0.630211
Q86SR1;Q86SR1-3;Q86SR1-2;Q49A17-2;Q49A17;Q86SR1-4	Polypeptide N-acetylgalactosaminyltransferase 10	GALNT10													0.100219	-0.0416302	-0.265354	0.356368	0.522953	-0.132893	-0.786122	0.181743	0.0778349	0.450993	0.201113	-0.119465	-0.4996	0.353403	0.210728	0.789128	0.147464	0.0912625	0.376124
Q86TY3-2;Q86TY3	Uncharacterized protein C14orf37	C14orf37													0.266502	-0.154738	-0.627221	0.0944335	0.846674	-0.0844952	-0.251108	1.06718	-0.389945	-1.85993	0.445362	0.235207	0.973914	0.294257	-0.30545	-0.680938	0.0541589	-0.0702429	-0.150401
Q86UD1	Out at first protein homolog	OAF									+	BI_MDD			0.169906	0.0741896	0.424503	0.979311	0.172582	-0.246869	-1.68536	0.826624	0.272801	1.50737	0.389885	-0.198612	-0.864662	1.69393	0.519671	2.57777	0.923729	0.321059	1.64631
Q86UN3;Q86UN3-2	Reticulon-4 receptor-like 2	RTN4RL2			+	MDD_CON	+	BI_CON							0.942094	-0.362628	-1.65986	2.55676	0.0335111	-0.562157	-3.33354	1.77447	-0.433566	-2.63513	0.0982584	0.0709384	0.263494	0.252341	0.128591	0.596299	0.332976	0.199529	0.749317
Q86UW8	Hyaluronan and proteoglycan link protein 4	HAPLN4			+	MDD_CON									0.242828	-0.134988	-0.576064	2.32777	0.0402388	-0.583709	-3.11617	1.05247	-0.325307	-1.80015	0.284277	0.190319	0.667328	0.522379	0.258402	1.07035	0.846565	0.448721	1.543
Q86UX2;Q86UX2-3;Q86UX2-2;Q86UX2-4	Inter-alpha-trypsin inhibitor heavy chain H5	ITIH5													0.327119	0.131197	0.736616	0.188311	0.71815	-0.0623531	-0.462101	0.0578263	0.0261327	0.159136	0.35907	0.105064	0.808795	0.324308	0.0884858	0.733432	0.717061	0.19355	1.36273
Q86VB7-3;Q86VB7-4;Q86VB7;Q86VB7-2	Scavenger receptor cysteine-rich type 1 protein M130;Soluble CD163	CD163													0.180997	0.0915785	0.448451	0.924855	0.189363	-0.241196	-1.61727	0.407798	-0.13834	-0.878928	0.464532	0.229919	0.995141	0.252834	0.102856	0.597274	0.810268	0.332774	1.49341
Q86VZ4;Q86VZ4-2	Low-density lipoprotein receptor-related protein 11	LRP11													0.0569293	-0.0276145	-0.156805	1.60006	0.0695673	-0.451131	-2.38884	0.330622	-0.122343	-0.743005	0.179536	0.0947289	0.451304	0.632154	0.328788	1.23886	0.848798	0.423517	1.54603
Q86X29-6;Q86X29-5;Q86X29-3;Q86X29-4;Q86X29;Q86X29-2	Lipolysis-stimulated lipoprotein receptor	LSR					+	BI_CON							0.523577	-0.11374	-1.07464	1.28654	0.107794	-0.281235	-2.07612	1.4233	-0.293159	-2.31309	1.11894	0.179419	2.03686	0.0210921	-0.0119239	-0.0607042	0.500135	0.167495	1.03964
Q86XR7-2;Q9Y3B3-2;Q9Y3B3	Transmembrane emp24 domain-containing protein 7	TMED7													0.729013	-0.248675	-1.37295	1.15617	0.130843	-0.287542	-1.89794	0.475303	-0.138115	-0.991188	0.243359	-0.11056	-0.585779	0.3699	0.149426	0.815648	0.0638149	0.0388667	0.174908
Q86Y38	Xylosyltransferase 1	XYLT1					+	BI_CON							0.799647	0.254414	1.50329	0.039415	0.934687	0.0142045	0.110585	1.7272	0.373164	2.71614	0.170927	-0.11875	-0.441027	1.0002	0.358959	1.79616	0.50869	0.240209	1.06438
Q86Y82	Syntaxin-12	STX12			+	MDD_CON									0.152488	-0.0894373	-0.386165	2.67801	0.0313143	-0.640582	-3.44721	0.389038	-0.166871	-0.846691	0.114021	0.0774337	0.301657	1.27919	0.473711	2.0936	1.28708	0.551145	2.10312
Q86YD5	Low-density lipoprotein receptor class A domain-containing protein 3	LDLRAD3													0.0370972	0.0187986	0.104664	0.965189	0.177272	-0.286761	-1.68962	0.0838833	-0.0436511	-0.226468	0.10148	0.0624497	0.274499	0.466988	0.24311	0.994823	0.699678	0.30556	1.35727
Q8IUC8;Q8IUC8-2	Polypeptide N-acetylgalactosaminyltransferase 13	GALNT13													0.30122	-0.112585	-0.68872	1.78797	0.0566138	-0.42681	-2.58368	0.620928	-0.168452	-1.21686	0.0955669	0.0558668	0.256882	0.531477	0.258358	1.08472	0.623734	0.314225	1.22629
Q8IUK5;Q8IUK5-3;Q8IUK5-2;Q8IUK5-4	Plexin domain-containing protein 1	PLXDC1													0.51132	-0.257116	-1.04893	1.14674	0.132542	-0.399123	-1.8869	0.26898	-0.130519	-0.627369	0.187658	-0.126597	-0.468973	0.480971	0.268604	1.00385	0.190457	0.142007	0.469603
Q8IUX7;Q8IUX7-2	Adipocyte enhancer-binding protein 1	AEBP1											+	SCZ_MDD	0.40057	0.124078	0.866565	1.22713	0.119241	-0.317804	-1.98005	0.131131	0.0491351	0.337852	0.307764	0.0749424	0.712733	1.01222	0.36694	1.76163	1.31813	0.441882	2.14043
Q8IV08	Phospholipase D3	PLD3			+	MDD_CON									0.643099	-0.200861	-1.24958	2.39635	0.0384828	-0.475899	-3.18168	0.316919	-0.101677	-0.717892	0.228903	-0.0991842	-0.556154	1.12527	0.374222	1.9048	0.667115	0.275038	1.29048
Q8IW52	SLIT and NTRK-like protein 4	SLITRK4			+	MDD_CON	+	BI_CON							0.954525	-0.535843	-1.70985	2.393	0.0382373	-0.810012	-3.2681	1.94338	-0.800168	-2.91097	0.321585	0.264325	0.751439	0.010761	0.00984413	0.0312737	0.338204	0.274169	0.765123
Q8IWU5-2;Q8IWU5	Extracellular sulfatase Sulf-2	SULF2													0.585695	0.198413	1.17498	0.77664	0.243571	-0.191726	-1.43924	0.381209	0.121391	0.838734	0.129777	0.0770218	0.34127	0.980021	0.313117	1.75513	1.10304	0.390139	1.92046
Q8IWV2;Q8IWV2-4;Q8IWV2-2	Contactin-4	CNTN4													0.707764	-0.273055	-1.34291	1.53824	0.0737844	-0.34919	-2.32332	0.114266	-0.0498708	-0.298608	0.372546	-0.223184	-0.833385	0.819217	0.299319	1.5057	0.124622	0.0761344	0.323446
Q8IWY4	Signal peptide, CUB and EGF-like domain-containing protein 1	SCUBE1													0.0310941	-0.0132909	-0.0879262	0.0469443	0.927654	-0.0206958	-0.130195	0.250273	0.126729	0.591472	0.240565	-0.140019	-0.582251	0.236003	0.147424	0.565384	0.0134146	0.00740489	0.0387715
Q8IXL6;Q8IXL6-2	Extracellular serine/threonine protein kinase FAM20C	FAM20C													0.605713	-0.159228	-1.19419	1.26581	0.11172	-0.296201	-2.02413	0.138249	-0.0488814	-0.35412	0.274623	-0.110346	-0.648379	0.588369	0.24732	1.17289	0.285591	0.136974	0.660877
Q8IZA0-2;Q8IZA0;Q8IZA0-3	Dyslexia-associated protein KIAA0319-like protein	KIAA0319L													0.644681	-0.293539	-1.27445	1.0785	0.147115	-0.348847	-1.84608	0.451912	-0.169188	-0.965698	0.183521	-0.124351	-0.469397	0.323266	0.179658	0.74219	0.0678874	0.0553076	0.187146
Q8IZP7	Heparan-sulfate 6-O-sulfotransferase 3	HS6ST3													1.00157	-0.347766	-1.74791	1.71605	0.061767	-0.405052	-2.51767	0.89553	-0.265084	-1.6037	0.167095	-0.0826817	-0.425279	0.32223	0.139968	0.729604	0.0944973	0.0572865	0.252006
Q8IZS8;Q8IZS8-2;Q8IZS8-3	Voltage-dependent calcium channel subunit alpha-2/delta-3;Voltage-dependent calcium channel subunit alpha-2-3;Voltage-dependent calcium channel subunit delta-3	CACNA2D3					+	BI_CON							0.24195	-0.151942	-0.574316	1.69913	0.0623019	-0.528828	-2.49233	1.37681	-0.467091	-2.1893	0.445489	0.315149	0.962452	0.0828168	0.0617372	0.222962	0.579867	0.376887	1.1599
Q8N0W4;Q8N0W4-2;Q8NFZ3-2;Q8NFZ3	Neuroligin-4, X-linked;Neuroligin-4, Y-linked	NLGN4X;NLGN4Y									+	BI_MDD			0.0291674	-0.0172794	-0.0826459	1.71499	0.0616232	-0.486153	-2.50873	1.02018	0.416553	1.7596	0.537265	-0.433833	-1.11672	1.82037	0.902707	2.72051	0.827424	0.468874	1.51694
Q8N114-2;Q8N114;Q8N114-5	Protein shisa-5	SHISA5													0.267575	-0.133788	-0.624651	0.521542	0.389315	-0.158377	-1.05725	0.112655	-0.0518789	-0.294804	0.144628	-0.0819093	-0.373244	0.309446	0.106498	0.705895	0.0437738	0.024589	0.122382
Q8N126;Q8N126-2;Q8N126-3	Cell adhesion molecule 3	CADM3													0.0155905	-0.00826383	-0.0448275	1.00316	0.166767	-0.23504	-1.71477	0.207717	-0.0743513	-0.50477	0.110449	0.0660875	0.29309	0.442344	0.160688	0.94014	0.531317	0.226776	1.08447
Q8N1F7-2;Q8N1F7	Nuclear pore complex protein Nup93	NUP93													0.140268	0.0848301	0.359408	0.0599006	0.903488	0.0282549	0.164084	0.611908	0.270884	1.20584	0.252367	-0.186054	-0.606317	0.522344	0.242629	1.07268	0.0894412	0.0565752	0.23991
Q8N2Q7-2;Q8N2Q7	Neuroligin-1	NLGN1													0.44299	-0.234626	-0.950547	1.1811	0.126776	-0.404581	-1.96557	0.426742	-0.243177	-0.922721	0.0119774	0.0085517	0.0355456	0.264931	0.161403	0.627184	0.309823	0.169955	0.714204
Q8N2S1-2;Q8N2S1-3;Q8N2S1;Q8N2S1-4	Latent-transforming growth factor beta-binding protein 4	LTBP4	+	SCZ_CON									+	SCZ_MDD	2.38534	0.367343	3.28473	0.404341	0.480974	-0.106847	-0.867709	0.340021	0.106804	0.760048	0.877911	0.260539	1.638	0.581018	0.213651	1.16166	2.056	0.47419	2.98274
Q8N3H0	Protein FAM19A2	FAM19A2			+	MDD_CON	+	BI_CON							0.916326	-0.345192	-1.62638	2.00743	0.0455294	-0.533289	-2.8043	2.32445	-0.460024	-3.2211	0.16006	0.114832	0.408193	0.103688	0.0732649	0.273972	0.250646	0.188097	0.592946
Q8N3J6-4;Q8N3J6-5;Q8N3J6-2;Q8N3J6;Q8N3J6-3	Cell adhesion molecule 2	CADM2					+	BI_CON							1.2551	-0.385022	-2.04668	1.4197	0.0876091	-0.403499	-2.19538	1.66407	-0.418106	-2.51387	0.052633	0.0330839	0.147246	0.0201932	-0.0146075	-0.0578712	0.0239857	0.0184764	0.0684591
Q8N3T6	Transmembrane protein 132C	TMEM132C													0.174172	-0.0634056	-0.434653	1.0105	0.16419	-0.22974	-1.73014	0.640469	0.196998	1.2483	0.478403	-0.260403	-1.02449	1.18925	0.426738	1.99386	0.351288	0.166334	0.785307
Q8N436	Inactive carboxypeptidase-like protein X2	CPXM2													0.127011	0.0488164	0.328359	0.935218	0.186514	-0.207981	-1.63033	0.15031	-0.0576332	-0.381305	0.317519	0.10645	0.731314	0.469969	0.150348	0.985877	0.977401	0.256798	1.71662
Q8N475-3;Q8N475-2;Q8N475	Follistatin-related protein 5	FSTL5													0.789135	-0.274948	-1.4564	1.54361	0.0730448	-0.401174	-2.32904	0.714581	-0.22143	-1.35258	0.0776853	-0.0535178	-0.212207	0.325828	0.179744	0.736226	0.193915	0.126227	0.476931
Q8NBJ4-2;Q8NBJ4	Golgi membrane protein 1	GOLM1			+	MDD_CON									0.766578	-0.220625	-1.42535	2.10629	0.0433514	-0.344831	-2.90169	0.889621	-0.188749	-1.59136	0.0669518	-0.031876	-0.184731	0.545755	0.156082	1.10713	0.305846	0.124206	0.699168
Q8NBP7;Q8NBP7-2	Proprotein convertase subtilisin/kexin type 9	PCSK9													0.375204	0.166025	0.832293	0.0332	0.943109	-0.020672	-0.0936739	0.996221	0.311962	1.75633	0.292314	-0.145937	-0.689289	0.617496	0.332634	1.22368	0.240719	0.186697	0.577178
Q8NCC3;Q8NCC3-2	Group XV phospholipase A2	PLA2G15									+	BI_MDD			0.578826	-0.215381	-1.16436	1.79179	0.0567914	-0.388786	-2.65401	0.485396	0.22822	1.01562	0.683474	-0.443601	-1.37212	1.55149	0.617006	2.49666	0.390136	0.173405	0.858849
Q8NCL4	Polypeptide N-acetylgalactosaminyltransferase 6	GALNT6	+	SCZ_CON					+	SCZ_BI	+	BI_MDD			2.01458	-0.499908	-2.91406	0.824541	0.225575	-0.227712	-1.49246	0.997395	0.279987	1.74252	2.64544	-0.779895	-4.21312	1.67602	0.507699	2.59736	0.698941	-0.272196	-1.34056
Q8NCW5-2;Q8NCW5	NAD(P)H-hydrate epimerase	APOA1BP													0.0916635	-0.0731756	-0.2448	1.39917	0.091074	-0.469214	-2.18426	0.540562	-0.230795	-1.09678	0.159866	0.15762	0.40908	0.391365	0.238419	0.854811	0.518468	0.396039	1.06921
Q8NES3-3;Q8NES3	Beta-1,3-N-acetylglucosaminyltransferase lunatic fringe	LFNG													0.211821	-0.110782	-0.513255	0.442607	0.450268	-0.224866	-0.931433	0.371812	-0.155757	-0.816654	0.0803021	0.0449752	0.218828	0.0785346	0.069109	0.212272	0.128325	0.114084	0.332033
Q8NFP4;Q8NFP4-2	MAM domain-containing glycosylphosphatidylinositol anchor protein 1	MDGA1													0.637441	0.23504	1.24673	0.154174	0.76564	-0.0878766	-0.388783	0.188746	0.0722793	0.465442	0.282784	0.16276	0.667082	0.202035	0.160156	0.494658	0.405013	0.322916	0.880338
Q8NFT8	Delta and Notch-like epidermal growth factor-related receptor	DNER													0.751203	-0.295342	-1.40401	1.61468	0.069661	-0.409041	-2.40422	1.13621	-0.312015	-1.90359	0.0231782	0.0166729	0.0668364	0.180059	0.0970266	0.447372	0.175438	0.113699	0.437396
Q8NFY4-6;Q8NFY4;Q8NFY4-8;Q8NFY4-3;Q8NFY4-2;Q8NFY4-4;Q8NFY4-5;Q8NFY4-7	Semaphorin-6D	SEMA6D													0.676496	-0.147859	-1.29816	1.62738	0.0688793	-0.287747	-2.41756	1.25946	-0.210371	-2.05185	0.181702	0.0625115	0.456034	0.187818	0.0773769	0.463989	0.360048	0.139888	0.798155
Q8NFZ8	Cell adhesion molecule 4	CADM4													0.794964	-0.216858	-1.46438	1.08053	0.146972	-0.260258	-1.8085	0.363445	-0.0961678	-0.801907	0.28869	-0.12069	-0.675932	0.37723	0.16409	0.828571	0.0727924	0.0434002	0.197813
Q8TAG5;Q8TAG5-2	V-set and transmembrane domain-containing protein 2A	VSTM2A					+	BI_CON							0.423514	-0.257764	-0.905571	1.53688	0.0738222	-0.565765	-2.32186	1.7268	-0.596066	-2.58297	0.425232	0.338302	0.927246	0.0322093	-0.0303017	-0.0911321	0.368666	0.308	0.813465
Q8TCZ2;Q8TCZ2-6;Q8TCZ2-3;Q8TCZ2-2;Q8TCZ2-5	CD99 antigen-like protein 2	CD99L2													0.433476	-0.169635	-0.922294	1.27295	0.110225	-0.386665	-2.03223	0.556638	-0.167883	-1.11969	0.00260723	-0.00175274	-0.00769123	0.369409	0.218782	0.81478	0.329082	0.21703	0.742196
Q8TDQ0-2;Q8TDQ0	Hepatitis A virus cellular receptor 2	HAVCR2													0.377412	-0.213704	-0.83035	0.144296	0.77714	-0.0925252	-0.368149	NaN	NaN	NaN	NaN	NaN	NaN	NaN	NaN	NaN	0.170752	-0.121178	-0.429863
Q8TER0-5;Q8TER0-3;Q8TER0-4;Q8TER0	Sushi, nidogen and EGF-like domain-containing protein 1	SNED1													0.565037	0.269508	1.13259	0.0248335	0.954826	0.0206229	0.0704455	0.589764	0.31261	1.17021	0.0541343	-0.0431019	-0.151223	0.301181	0.291987	0.690417	0.264116	0.248885	0.619425
Q8TEU8;Q96NZ8	WAP, Kazal, immunoglobulin, Kunitz and NTR domain-containing protein 2	WFIKKN2													0.286765	-0.11938	-0.661461	0.412055	0.474665	-0.126187	-0.880712	0.222389	0.0818197	0.534916	0.266055	-0.2012	-0.631415	0.393718	0.208007	0.857356	0.00888582	0.00680757	0.0257852
Q8WUJ3;Q8WUJ3-2	Cell migration-inducing and hyaluronan-binding protein	CEMIP													0.650424	0.173049	1.26936	0.48209	0.417962	-0.18668	-0.998211	0.0596618	0.024037	0.164184	0.335664	0.149012	0.768862	0.354203	0.210717	0.789041	0.658979	0.359729	1.28604
Q8WVQ1-3;Q8WVQ1;Q8WVQ1-2	Soluble calcium-activated nucleotidase 1	CANT1													1.29054	-0.318798	-2.08858	1.84022	0.0535455	-0.315779	-2.63682	0.223152	-0.0639603	-0.53647	0.682059	-0.254838	-1.34626	0.907341	0.251819	1.62459	0.00555959	-0.00301901	-0.0161936
Q8WWX9	Selenoprotein M	SELM													0.132529	-0.0874036	-0.341063	1.44381	0.0841196	-0.464046	-2.22741	0.135558	-0.0900779	-0.34831	0.0032202	0.00267432	0.0095191	0.784816	0.373968	1.46831	0.77976	0.376643	1.45583
Q8WX77	Insulin-like growth factor-binding protein-like 1	IGFBPL1													0.294501	0.211461	0.680033	0.595855	0.337513	-0.292404	-1.17551	0.235858	0.153896	0.563429	0.079308	0.0575655	0.21773	0.887511	0.446299	1.61065	0.88197	0.503865	1.61985
Q8WXD2;Q8WXD2-2	Secretogranin-3	SCG3			+	MDD_CON									1.10811	-0.484502	-1.86914	2.23718	0.0420488	-0.548571	-3.02901	1.28584	-0.428618	-2.08304	0.061529	-0.0558843	-0.17065	0.221568	0.119953	0.534436	0.0844016	0.064069	0.226898
Q8WXH0-7;Q8WXH0;Q8WXH0-2;Q8WXH0-13	Nesprin-2	SYNE2													0.135867	-0.361768	-0.348696	0.10754	0.83115	-0.269547	-0.28161	0.956258	2.01027	1.67814	0.947575	-2.37204	-1.7381	0.95638	2.27982	1.68922	0.0274295	-0.0922215	-0.0780009
Q8WY21-3;Q8WY21-2;Q8WY21-4;Q8WY21	VPS10 domain-containing receptor SorCS1	SORCS1													0.316041	-0.0957255	-0.722113	1.5997	0.0693171	-0.325303	-2.44237	0.0149511	0.00884325	0.0431904	0.129841	-0.104569	-0.34312	0.696289	0.334147	1.35222	0.632634	0.229578	1.26213
Q8WZ75-3;Q8WZ75-2;Q8WZ75	Roundabout homolog 4	ROBO4													0.638671	0.207808	1.24855	0.669627	0.292558	-0.207221	-1.27971	0.0851094	0.0404184	0.228432	0.377416	0.167389	0.846226	0.558724	0.24764	1.12997	1.13443	0.415029	1.93558
Q8WZA1;Q8WZA1-2	Protein O-linked-mannose beta-1,2-N-acetylglucosaminyltransferase 1	POMGNT1													0.00677389	0.00426744	0.0196693	1.66714	0.0662304	-0.414979	-2.4591	0.281338	-0.105668	-0.651124	0.176002	0.109935	0.44356	0.819291	0.309311	1.50581	0.906505	0.419247	1.62348
Q92496-2;Q92496;Q92496-3	Complement factor H-related protein 4	CFHR4													0.34178	0.24149	0.763221	0.0347737	0.941398	0.0248245	0.0976103	0.879682	0.549049	1.57824	0.354239	-0.307559	-0.799919	0.886597	0.524225	1.59694	0.33433	0.216665	0.751787
Q92520	Protein FAM3C	FAM3C			+	MDD_CON	+	BI_CON							0.942361	-0.336116	-1.66021	2.33313	0.0400606	-0.491039	-3.1213	1.39147	-0.357939	-2.20623	0.0317129	0.0218228	0.0906243	0.293697	0.1331	0.676291	0.282168	0.154923	0.65433
Q92563;Q92563-2	Testican-2	SPOCK2													0.985894	-0.258714	-1.71611	1.32983	0.100381	-0.290593	-2.09615	0.721739	-0.215283	-1.3627	0.102981	-0.0434307	-0.275026	0.169699	0.0753103	0.424924	0.068902	0.0318796	0.187932
Q92673	Sortilin-related receptor	SORL1													0.0995133	-0.0409828	-0.26342	1.31651	0.101159	-0.281697	-2.08127	0.463804	-0.144472	-0.972453	0.2182	0.103489	0.53392	0.333776	0.137225	0.750778	0.653132	0.240714	1.26994
Q92743	Serine protease HTRA1	HTRA1													0.0301281	0.014631	0.0852815	0.653314	0.301893	-0.194898	-1.2533	0.658204	0.221324	1.27165	0.429287	-0.206693	-0.934329	1.14119	0.416223	1.92463	0.466114	0.209529	0.979547
Q92752;Q92752-2	Tenascin-R	TNR													0.901441	-0.26956	-1.6069	1.75896	0.0586735	-0.392595	-2.55399	0.00497492	-0.00224782	-0.0144751	0.475146	-0.267312	-1.0132	0.919061	0.390347	1.64013	0.20324	0.123035	0.496537
Q92765	Secreted frizzled-related protein 3	FRZB													0.18187	0.0872922	0.450322	0.389714	0.491416	0.155846	0.842823	0.235997	0.0972102	0.562418	0.0176268	-0.00991795	-0.0511345	0.0927943	-0.0586363	-0.247568	0.101411	-0.0685542	-0.268492
Q92820	Gamma-glutamyl hydrolase	GGH													0.113205	0.0592802	0.296663	0.794027	0.235993	-0.287963	-1.45175	0.412942	0.187175	0.888984	0.143094	-0.127895	-0.370899	0.818385	0.475138	1.5096	0.524716	0.347243	1.07922
Q92823-2;Q92823;Q92823-5;Q92823-6;Q92823-3;Q92823-4	Neuronal cell adhesion molecule	NRCAM			+	MDD_CON	+	BI_CON							1.12837	-0.429899	-1.894	2.00594	0.0452847	-0.5235	-2.80283	2.25993	-0.563053	-3.15347	0.181344	0.133155	0.455253	0.0567532	-0.039553	-0.156626	0.122024	0.0936016	0.317392
Q92859-3;Q92859-2;Q92859-4;Q92859	Neogenin	NEO1			+	MDD_CON	+	BI_CON							0.962707	-0.305689	-1.68643	1.91659	0.048805	-0.401488	-2.71378	1.3519	-0.290759	-2.1604	0.0246716	-0.0149301	-0.071029	0.250385	0.110729	0.592429	0.166852	0.0957989	0.418701
Q92876;Q92876-2	Kallikrein-6	KLK6													0.531685	-0.199223	-1.08098	1.07464	0.146916	-0.288576	-1.80145	0.658725	-0.196512	-1.27241	0.00509404	-0.00271102	-0.0149848	0.193502	0.0920644	0.476058	0.159372	0.0893534	0.402237
Q92896;Q92896-3;Q92896-2	Golgi apparatus protein 1	GLG1													0.555589	-0.193261	-1.11808	1.10929	0.140905	-0.281661	-1.84275	0.0098369	0.00458018	0.0284653	0.371025	-0.197841	-0.830622	0.678941	0.286242	1.30774	0.151788	0.0884002	0.385371
Q92932-2;Q92932;Q92932-4;Q92932-3	Receptor-type tyrosine-protein phosphatase N2	PTPRN2			+	MDD_CON	+	BI_CON							0.900896	-0.347513	-1.60619	2.25393	0.0435844	-0.565416	-3.04517	1.82572	-0.459686	-2.69089	0.161595	0.112173	0.411629	0.167932	0.10573	0.421065	0.334664	0.217903	0.752397
Q92954-3;Q92954-4	Proteoglycan 4;Proteoglycan 4 C-terminal part	PRG4	+	SCZ_CON											1.93173	0.501002	2.80533	0.136381	0.784855	-0.0813635	-0.348508	0.716678	0.298956	1.35555	0.41943	0.202046	0.917076	0.548348	0.380319	1.11118	1.09457	0.582365	1.86633
Q93091	Ribonuclease K6	RNASE6													0.0247407	0.0136624	0.0708125	0.447396	0.447633	-0.173059	-0.946918	0.279376	0.0907863	0.652319	0.144624	-0.0771238	-0.3759	0.585526	0.263845	1.18304	0.306965	0.186722	0.706757
Q969P0-3;Q969P0;Q969P0-2	Immunoglobulin superfamily member 8	IGSF8	+	SCZ_CON											1.55062	-0.395683	-2.38742	1.6648	0.0663303	-0.354872	-2.45667	1.21181	-0.276651	-1.99505	0.246372	-0.119032	-0.591898	0.161192	0.0782203	0.406259	0.0691808	-0.0408113	-0.188642
Q96AQ6-2;Q96AQ6;Q96AQ6-3	Pre-B-cell leukemia transcription factor-interacting protein 1	PBXIP1													0.745963	-0.253715	-1.4038	0.445664	0.448394	-0.200351	-0.940119	0.149858	0.0739195	0.382028	0.669874	-0.327635	-1.35035	0.359237	0.274271	0.803553	0.066424	-0.053364	-0.182021
Q96B86-3;Q96B86;Q96B86-4	Repulsive guidance molecule A	RGMA													0.530768	-0.282505	-1.08361	0.922225	0.189871	-0.312118	-1.62596	0.239201	-0.142571	-0.570143	0.122891	-0.139934	-0.324963	0.226094	0.169547	0.547362	0.0322729	0.0296131	0.0917857
Q96BZ4	Phospholipase D4	PLD4													0.0726787	-0.0403628	-0.198595	0.0426127	0.929381	-0.0281882	-0.119277	0.0358226	-0.018765	-0.101506	0.0250065	-0.0215978	-0.0731731	0.00875364	0.00942319	0.0256441	0.0109712	-0.0121746	-0.032061
Q96FE5-2;Q96FE5	Leucine-rich repeat and immunoglobulin-like domain-containing nogo receptor-interacting protein 1	LINGO1	+	SCZ_CON	+	MDD_CON	+	BI_CON							1.4022	-0.425619	-2.21861	3.5565	0.0165	-0.661429	-4.25284	2.86508	-0.519524	-3.78224	0.14849	0.0939051	0.382058	0.296043	0.141904	0.68073	0.434794	0.23581	0.927483
Q96FE7-4;Q96FE7-2;Q96FE7;Q96FE7-5	Phosphoinositide-3-kinase-interacting protein 1	PIK3IP1			+	MDD_CON									0.615973	-0.247438	-1.2095	1.94777	0.0474737	-0.417196	-2.74497	0.926852	-0.236941	-1.64009	0.013884	-0.0104974	-0.0404423	0.432302	0.180255	0.923291	0.294002	0.169758	0.67687
Q96FJ2	Dynein light chain 2, cytoplasmic	DYNLL2													0.179973	-0.110784	-0.446693	1.20936	0.122021	-0.461348	-1.97344	0.480383	0.257007	1.00499	0.58718	-0.367791	-1.21581	1.25236	0.718356	2.11602	0.543631	0.350565	1.10928
Q96GW7;Q96GW7-2	Brevican core protein	BCAN					+	BI_CON							1.0733	-0.324608	-1.82611	1.88825	0.051358	-0.397155	-2.68532	1.93771	-0.420018	-2.81175	0.162493	0.0954101	0.413636	0.0404378	-0.0228625	-0.113441	0.122895	0.0725476	0.319423
Q96HD1-2;Q96HD1	Cysteine-rich with EGF-like domain protein 1	CRELD1													0.119903	0.062725	0.311837	0.407726	0.478258	-0.172992	-0.873425	0.147794	0.0727027	0.375672	0.01713	-0.00997776	-0.04972	0.451482	0.245695	0.955369	0.414381	0.235717	0.892906
Q96ID5	Immunoglobulin superfamily member 21	IGSF21	+	SCZ_CON											1.41716	-0.49915	-2.23583	1.34729	0.0974622	-0.406052	-2.11559	0.810774	-0.27881	-1.48592	0.327262	-0.22034	-0.749721	0.194397	0.127242	0.477949	0.120379	-0.0930983	-0.313546
Q96IY4;Q96IY4-2;CON__Q2KIG3	Carboxypeptidase B2	CPB2	+	SCZ_CON			+	BI_CON					+	SCZ_MDD	1.86754	0.628949	2.73618	0.00185918	0.99555	0.000951433	0.00540994	1.4573	0.572574	2.28178	0.0496089	0.0563748	0.139202	1.13078	0.571623	1.91167	1.41598	0.627997	2.25664
Q96JF0-2;Q96JF0	Beta-galactoside alpha-2,6-sialyltransferase 2	ST6GAL2													0.266525	-0.127132	-0.628672	1.45821	0.0821622	-0.379661	-2.30622	1.11683	-0.358528	-1.93873	0.460436	0.231396	1.02158	0.0359112	0.0211329	0.102175	0.5356	0.252529	1.11399
Q96JP9;Q96JP9-2	Cadherin-related family member 1	CDHR1													0.332581	-0.125443	-0.751215	0.871362	0.205824	-0.298067	-1.55988	0.153516	-0.0634293	-0.390232	0.243735	-0.0620135	-0.591509	0.449879	0.234638	0.956775	0.302656	0.172625	0.695489
Q96KG7;Q96KG7-2	Multiple epidermal growth factor-like domains protein 10	MEGF10													1.17389	-0.321057	-1.94938	1.17266	0.127716	-0.344562	-1.91717	0.545857	-0.152681	-1.10304	0.402268	-0.168377	-0.886759	0.340887	0.191881	0.763709	0.0307992	0.0235044	0.0872718
Q96KN2	Beta-Ala-His dipeptidase	CNDP1	+	SCZ_CON											2.2756	-0.669408	-3.16992	1.73754	0.0605	-0.452964	-2.53198	0.820146	-0.231025	-1.49862	0.982861	-0.438383	-1.78824	0.456485	0.221939	0.963662	0.348106	-0.216444	-0.776754
Q96PD5;Q96PD5-2;CON__ENSEMBL:ENSBTAP00000016285	N-acetylmuramoyl-L-alanine amidase	PGLYRP2					+	BI_CON			+	BI_MDD	+	SCZ_MDD	1.20372	0.533368	1.98535	0.0261339	0.952761	-0.014492	-0.0740311	1.43162	0.639645	2.25242	0.106775	-0.106278	-0.284229	1.5551	0.654137	2.41883	1.35169	0.54786	2.18051
Q96PX8	SLIT and NTRK-like protein 1	SLITRK1			+	MDD_CON	+	BI_CON							0.60252	-0.4111	-1.1894	2.21793	0.0438095	-0.777318	-3.01038	1.7638	-0.730274	-2.62348	0.322953	0.319174	0.741599	0.0517924	0.0470434	0.143638	0.433127	0.366218	0.924679
Q96Q89-4;Q96Q89-3;Q96Q89;Q96Q89-2	Kinesin-like protein KIF20B	KIF20B											+	SCZ_MDD	1.03182	0.296024	1.77427	0.153587	0.765827	-0.0440157	-0.387059	0.21111	0.0760322	0.511787	0.646938	0.219992	1.29188	0.537249	0.120048	1.0938	1.60502	0.34004	2.47627
Q96RW7-2;Q96RW7	Hemicentin-1	HMCN1	+	SCZ_CON			+	BI_CON			+	BI_MDD			1.4248	0.572751	2.2551	0.0311933	0.946675	-0.0134807	-0.0879736	2.32359	0.69697	3.27667	0.115132	-0.124219	-0.305235	2.04795	0.710451	3.03254	1.27701	0.586232	2.10212
Q96S96	Phosphatidylethanolamine-binding protein 4	PEBP4													0.0311727	0.0223973	0.0881412	0.991484	0.170292	-0.409058	-1.7004	0.785287	-0.333325	-1.45112	0.758932	0.355723	1.46288	0.0938429	0.0757328	0.25013	0.692623	0.431456	1.32759
Q99435-4;Q99435;Q99435-2;Q99435-3	Protein kinase C-binding protein NELL2	NELL2					+	BI_CON							1.26056	-0.449842	-2.05316	1.85306	0.053	-0.490055	-2.64982	2.35233	-0.531155	-3.25026	0.107622	0.0813136	0.286277	0.059004	-0.0411005	-0.162479	0.0483996	0.0402132	0.134684
Q99497	Protein DJ-1	PARK7													0.824458	-0.254191	-1.50445	1.43868	0.0848477	-0.337754	-2.21609	1.02193	-0.240354	-1.76182	0.0301414	-0.013837	-0.0862754	0.216222	0.0973999	0.523466	0.153013	0.0835629	0.388107
Q99519	Sialidase-1	NEU1													0.0178777	0.00903318	0.0512754	0.925789	0.189196	-0.267605	-1.61845	0.162842	-0.0723907	-0.409065	0.179459	0.0814239	0.451134	0.431383	0.195214	0.921741	0.681223	0.276638	1.31106
Q99523;Q99523-2	Sortilin	SORT1													0.266903	-0.111527	-0.623348	1.59915	0.0691174	-0.364124	-2.38788	0.84155	-0.258839	-1.52746	0.592219	0.147312	1.20558	0.284582	0.105285	0.65895	0.795218	0.252597	1.47265
Q99574	Neuroserpin	SERPINI1	+	SCZ_CON	+	MDD_CON	+	BI_CON							1.86428	-0.569123	-2.73265	3.35902	0.0204	-0.706815	-4.07352	1.49412	-0.413085	-2.32365	0.344013	-0.156038	-0.781019	0.786745	0.29373	1.46091	0.249527	0.137692	0.590729
Q99650-2;Q99650	Oncostatin-M-specific receptor subunit beta	OSMR											+	SCZ_MDD	0.546826	0.285534	1.12177	1.31826	0.102053	-0.401576	-2.13025	0.0926524	-0.0631836	-0.24859	0.887523	0.348717	1.75627	0.981312	0.338392	1.77003	2.36745	0.68711	3.58367
Q99674;Q99674-4;Q99674-5;Q99674-2	Cell growth regulator with EF hand domain protein 1	CGREF1					+	BI_CON							0.964937	-0.300392	-1.6893	1.13192	0.135496	-0.383434	-1.86949	1.7303	-0.362004	-2.5868	0.106433	0.0616126	0.283403	0.0255371	0.0214301	0.0727662	0.0984617	0.0830427	0.261363
Q99715;Q99715-4;Q99715-2	Collagen alpha-1(XII) chain	COL12A1													0.120988	0.0611471	0.314654	0.47287	0.427335	-0.171229	-0.981388	0.0655051	0.0328208	0.179078	0.0448713	0.0283263	0.126507	0.4228	0.20405	0.907231	0.472245	0.232376	0.989606
Q99784;Q99784-5;Q99784-3;Q99784-2;Q99784-4	Noelin	OLFM1													0.290134	-0.119816	-0.667849	1.35551	0.0964146	-0.323621	-2.12472	0.779866	-0.195478	-1.44368	0.138617	0.0756624	0.35943	0.279479	0.128143	0.649171	0.398972	0.203805	0.86645
Q99941-2;Q99941	Cyclic AMP-dependent transcription factor ATF-6 beta;Processed cyclic AMP-dependent transcription factor ATF-6 beta	ATF6B													0.0138869	-0.00842897	-0.0401155	0.951119	0.181089	-0.317401	-1.66296	0.066463	0.0390479	0.181898	0.0813042	-0.0474769	-0.222806	0.782213	0.356448	1.47086	0.666119	0.308972	1.30139
Q99946	Proline-rich transmembrane protein 1	PRRT1													0.384626	-0.197577	-0.84021	1.70255	0.0620664	-0.558193	-2.52145	0.905274	-0.388798	-1.62786	0.233339	0.191222	0.569987	0.198017	0.169395	0.488727	0.555861	0.360616	1.12854
Q99969	Retinoic acid receptor responder protein 2	RARRES2													0.595323	0.316828	1.19836	0.238657	0.659184	0.168159	0.569053	1.10289	0.535958	1.92026	0.362848	-0.219131	-0.838912	0.399874	0.3678	0.882502	0.142243	0.148669	0.367777
Q99972	Myocilin;Myocilin, N-terminal fragment;Myocilin, C-terminal fragment	MYOC											+	SCZ_MDD	0.553902	0.389559	1.12896	0.821131	0.225471	-0.416085	-1.50388	0.205931	0.204839	0.505448	0.173809	0.18472	0.444383	0.990995	0.620924	1.78344	1.78497	0.805644	2.78794
Q99983	Osteomodulin	OMD													0.09182	0.0443501	0.244733	1.25285	0.11379	-0.370846	-2.00942	0.707942	-0.242105	-1.34316	1.26862	0.286455	2.18406	0.236962	0.128741	0.565649	1.05555	0.415196	1.81701
Q9BQ16;Q9BQ16-2;Q9BQ16-4;Q9BQ16-7;Q9BQ16-5;Q9BQ16-6	Testican-3	SPOCK3													0.874074	-0.190304	-1.57082	1.55749	0.0725977	-0.286014	-2.3438	0.563891	-0.123393	-1.13084	0.16059	-0.0669105	-0.409379	0.430152	0.162621	0.919665	0.212111	0.0957101	0.514985
Q9BQT9;Q9BQT9-2	Calsyntenin-3	CLSTN3													0.411034	-0.209418	-0.884441	1.45925	0.0822102	-0.399409	-2.23842	0.694469	-0.264832	-1.32396	0.0763112	0.055414	0.208718	0.275674	0.134576	0.641847	0.337409	0.18999	0.757395
Q9BRA2	Thioredoxin domain-containing protein 17	TXNDC17													0.50994	-0.191631	-1.05286	0.116881	0.816248	0.0600442	0.30476	NaN	NaN	NaN	NaN	NaN	NaN	NaN	NaN	NaN	0.493879	-0.251675	-1.03239
Q9BRK5;Q9BRK5-6;Q9BRK5-4;Q9BRK5-3;Q9BRK5-2;Q9BRK5-5	45 kDa calcium-binding protein	SDF4			+	MDD_CON									0.894662	-0.268425	-1.598	2.57473	0.0334884	-0.395139	-3.35046	0.844451	-0.222784	-1.53135	0.114543	-0.0456414	-0.302906	0.920662	0.172355	1.64225	0.425072	0.126713	0.91108
Q9BS26	Endoplasmic reticulum resident protein 44	ERP44													0.0981621	-0.0486735	-0.260637	1.60491	0.0695041	-0.364058	-2.40852	0.284138	-0.10089	-0.657234	0.0788898	0.0522164	0.215883	0.665774	0.263168	1.29207	0.675613	0.315384	1.31071
Q9BSG5;Q9BSG5-3;Q9BSG5-2	Retbindin	RTBDN													0.409109	0.121618	0.881163	1.10371	0.141148	-0.324096	-1.83613	0.783021	-0.211224	-1.44801	1.02774	0.332842	1.85151	0.173135	0.112872	0.432403	0.996578	0.445714	1.74146
Q9BTY2;Q9BTY2-2	Plasma alpha-L-fucosidase	FUCA2													0.0635528	0.0427907	0.173922	0.678703	0.287215	-0.263549	-1.28938	0.344214	-0.172303	-0.767605	0.331061	0.215093	0.756856	0.136567	0.0912469	0.350976	0.532263	0.30634	1.08596
Q9BU40-2;Q9BU40-4;Q9BU40-5;Q9BU40;Q9BU40-6;Q9BU40-3	Chordin-like protein 1	CHRDL1	+	SCZ_CON									+	SCZ_MDD	1.56094	0.377795	2.39901	0.0893536	0.852354	-0.0336482	-0.237817	1.00948	0.287146	1.74608	0.205276	0.0906494	0.506717	0.99104	0.320794	1.7343	1.46651	0.411443	2.31593
Q9BUN1;Q9BUN1-2	Protein MENT	MENT									+	BI_MDD			0.528955	0.246277	1.08075	0.696499	0.279141	-0.24739	-1.31776	0.806609	0.249402	1.48407	0.00430348	-0.00312499	-0.0127057	1.31765	0.496793	2.15166	0.942118	0.493668	1.6844
Q9BWQ8	Protein lifeguard 2	FAIM2													0.154483	-0.0553563	-0.390602	1.15861	0.131025	-0.320526	-1.90079	0.498194	-0.14042	-1.02805	0.280848	0.0850633	0.660616	0.351422	0.180106	0.782718	0.56334	0.26517	1.13446
Q9BWS9-3;Q9BWS9;Q9BWS9-2	Chitinase domain-containing protein 1	CHID1													0.209948	0.0771027	0.510505	0.225045	0.674167	-0.144171	-0.539348	0.0323084	-0.0173272	-0.0916084	0.175981	0.09443	0.446845	0.104281	0.126843	0.276942	0.253095	0.221273	0.599607
Q9BX67-2;Q9BX67	Junctional adhesion molecule C	JAM3													0.20843	-0.0687931	-0.507354	0.58536	0.345452	-0.223925	-1.1567	0.437734	-0.120131	-0.930821	0.10516	0.0513382	0.281157	0.143239	0.103794	0.366578	0.205901	0.155132	0.503499
Q9BXJ0	Complement C1q tumor necrosis factor-related protein 5	C1QTNF5													0.311469	0.126705	0.71354	0.491182	0.411571	-0.148461	-1.01682	0.104836	0.0515128	0.277805	0.276738	0.0751923	0.668357	0.591556	0.199974	1.19793	0.977903	0.275166	1.7653
Q9BY67-2;Q9BY67-5;Q9BY67;Q9BY67-4;Q9BY67-3	Cell adhesion molecule 1	CADM1			+	MDD_CON									0.377508	-0.150962	-0.826634	1.99229	0.0452958	-0.432943	-2.78929	0.775599	-0.204889	-1.4378	0.0949219	0.0539272	0.255293	0.568053	0.228054	1.14174	0.605604	0.281982	1.19904
Q9BYH1-3;Q9BYH1-7;Q9BYH1-6;Q9BYH1;Q9BYH1-2;Q9BYH1-5	Seizure 6-like protein	SEZ6L					+	BI_CON							0.816072	-0.291498	-1.4931	1.76923	0.0583958	-0.430208	-2.56452	1.3818	-0.351785	-2.19507	0.110266	0.060287	0.29265	0.148468	0.0784229	0.377932	0.242749	0.13871	0.577244
Q9BZ95-3;Q9BZ95-2;Q9BZ95-5;Q9BZ95;Q9BZ95-4	Histone-lysine N-methyltransferase NSD3	WHSC1L1													0.162162	-0.211115	-0.410891	0.367499	0.510391	-0.397272	-0.810161	0.0508784	-0.0890208	-0.141982	0.0568103	-0.122094	-0.160992	0.161379	0.308252	0.410056	0.10835	0.186157	0.287328
Q9BZG9-2	Ly-6/neurotoxin-like protein 1	LYNX1	+	SCZ_CON			+	BI_CON							1.48665	-0.506237	-2.31517	1.72825	0.0608079	-0.439763	-2.52241	1.96052	-0.464108	-2.83621	0.0488156	-0.0421292	-0.137084	0.034805	-0.0243441	-0.0982095	0.0841554	-0.0664733	-0.226288
Q9BZM5;Q6H3X3-2;Q5VY80;Q6H3X3	NKG2D ligand 2	ULBP2													0.45374	-0.26445	-0.965795	1.40026	0.0910968	-0.448195	-2.2381	NaN	NaN	NaN	NaN	NaN	NaN	NaN	NaN	NaN	0.339027	0.183745	0.768955
Q9BZR6	Reticulon-4 receptor	RTN4R			+	MDD_CON	+	BI_CON							0.753188	-0.19382	-1.40677	2.3196	0.0398841	-0.520546	-3.10834	2.32904	-0.453008	-3.2259	0.804619	0.259189	1.53082	0.105416	0.067538	0.278118	0.712006	0.326727	1.3555
Q9C0A0-2;Q9C0A0	Contactin-associated protein-like 4	CNTNAP4					+	BI_CON							0.544581	-0.245045	-1.10106	0.981801	0.172594	-0.400362	-1.68845	1.90738	-0.578024	-2.77915	0.663075	0.332979	1.31696	0.224963	-0.177662	-0.541368	0.184917	0.155317	0.457795
Q9GZM5	Protein YIPF3;Protein YIPF3, 36 kDa form III	YIPF3													0.768445	-0.331504	-1.42793	1.33924	0.0982687	-0.370763	-2.10664	0.961885	-0.345856	-1.68538	0.0208763	0.0143519	0.0603479	0.0458576	0.024907	0.127938	0.0628623	0.0392589	0.172455
Q9GZP4-2;Q9GZP4	PITH domain-containing protein 1	PITHD1													0.177518	-0.0986514	-0.442445	1.62449	0.0686667	-0.530229	-2.44752	0.637608	-0.251544	-1.25028	0.207995	0.152893	0.516541	0.409858	0.278684	0.890904	0.669465	0.431577	1.30639
Q9GZX9	Twisted gastrulation protein homolog 1	TWSG1													0.295946	-0.20514	-0.680547	0.427683	0.461915	-0.255974	-0.910266	0.309739	0.230688	0.706443	0.813462	-0.435827	-1.5761	0.725538	0.486661	1.39557	0.058641	0.0508342	0.1624
Q9H173	Nucleotide exchange factor SIL1	SIL1													0.287582	-0.132607	-0.665677	1.03657	0.157395	-0.257763	-1.76604	0.570793	-0.216725	-1.14872	0.303299	0.0841177	0.710817	0.126863	0.0410383	0.329462	0.40754	0.125156	0.884708
Q9H1U4	Multiple epidermal growth factor-like domains protein 9	MEGF9													0.291229	0.10927	0.669921	0.990876	0.170176	-0.230104	-1.69965	0.159923	-0.0560614	-0.402641	0.418779	0.165331	0.915932	0.500445	0.174043	1.03534	1.01833	0.339374	1.76948
Q9H1Z8	Augurin	C2orf40									+	BI_MDD			0.476576	0.23193	0.993253	0.5278	0.385637	-0.200659	-1.06693	1.0902	0.404501	1.84705	0.331689	-0.172571	-0.758034	1.92201	0.60516	2.83415	1.09981	0.432589	1.87292
Q9H299	SH3 domain-binding glutamic acid-rich-like protein 3	SH3BGRL3													0.445265	-0.219574	-0.954419	1.08006	0.146818	-0.406298	-1.84806	0.386966	-0.208487	-0.853236	0.0128569	-0.0110868	-0.0381186	0.264826	0.197811	0.62897	0.261201	0.186725	0.621741
Q9H2A7	C-X-C motif chemokine 16	CXCL16													0.682972	0.243656	1.32156	0.499327	0.40504	-0.220717	-1.02692	0.0537378	-0.0209122	-0.148745	0.635104	0.264569	1.29426	0.299262	0.199805	0.689072	0.642416	0.464374	1.271
Q9H2E6;Q9H2E6-2	Semaphorin-6A	SEMA6A													0.516598	-0.146713	-1.05727	1.24665	0.114835	-0.276558	-2.00236	0.828361	-0.19568	-1.50972	0.0990278	0.0489671	0.265378	0.16165	0.0808777	0.407269	0.27009	0.129845	0.631048
Q9H2X0-5;Q9H2X0;Q9H2X0-4	Chordin	CHRD			+	MDD_CON					+	BI_MDD			0.294387	-0.11313	-0.675883	2.42982	0.0395385	-0.407845	-3.21352	0.0693017	-0.0266759	-0.188611	0.16789	-0.0864537	-0.425653	1.5368	0.381169	2.39768	0.874893	0.294715	1.58125
Q9H336	Cysteine-rich secretory protein LCCL domain-containing 1	CRISPLD1													0.470114	-0.222717	-0.982753	0.61035	0.327084	-0.282853	-1.19107	0.34835	-0.158553	-0.77503	0.105376	-0.0641635	-0.280844	0.154843	0.1243	0.392187	0.065778	0.0601365	0.179948
Q9H3G5	Probable serine carboxypeptidase CPVL	CPVL									+	BI_MDD	+	SCZ_MDD	0.102233	0.0669109	0.26997	1.5189	0.0762044	-0.370594	-2.30265	0.0933802	0.0501553	0.248542	0.0249225	0.0167556	0.0717323	2.39033	0.42075	3.3496	1.35219	0.437505	2.1811
Q9H3T2-2;Q9H3T2;Q9H3T2-3	Semaphorin-6C	SEMA6C													0.357379	0.174965	0.794742	0.928392	0.188836	-0.319059	-1.63389	0.0508238	-0.0311061	-0.141237	0.383505	0.206071	0.862501	0.564735	0.287953	1.14604	1.1493	0.494025	1.96692
Q9H3T3-3;Q9H3T3	Semaphorin-6B	SEMA6B			+	MDD_CON	+	BI_CON							0.537086	-0.166212	-1.08941	2.19495	0.0425652	-0.469176	-2.98811	2.05743	-0.519769	-2.93963	0.831435	0.353557	1.57028	0.0791393	-0.0505927	-0.213787	0.746027	0.302964	1.4039
Q9H4D0	Calsyntenin-2	CLSTN2													0.313905	-0.167477	-0.712327	0.42064	0.467557	-0.18331	-0.895088	0.171462	-0.113395	-0.427885	0.0559992	-0.0540819	-0.156147	0.0855743	0.0699152	0.229804	0.0201874	0.0158333	0.0578549
Q9H741	UPF0454 protein C12orf49	C12orf49													0.344809	-0.308755	-0.770807	1.14536	0.132461	-0.832713	-1.89323	0.136323	0.202748	0.350057	0.247997	-0.511503	-0.59744	0.707907	1.03546	1.35355	0.367266	0.523958	0.814
Q9H7Y0	Deleted in autism-related protein 1	CXorf36													0.0515814	0.0339551	0.143408	0.250298	0.644588	-0.136209	-0.590868	0.520846	-0.251698	-1.07619	0.497391	0.285653	1.07474	0.139242	-0.115489	-0.359947	0.225378	0.170164	0.545891
Q9H8J5;Q9H8J5-2	MANSC domain-containing protein 1	MANSC1													0.566887	-0.269961	-1.13755	0.81954	0.225517	-0.319806	-1.48582	0.370474	-0.200148	-0.816662	0.105127	-0.0698131	-0.281077	0.17339	0.119658	0.434107	0.0686429	0.0498444	0.187473
Q9H8L6	Multimerin-2	MMRN2													0.14383	-0.0693701	-0.366759	1.64845	0.0663789	-0.355011	-2.43962	0.766525	-0.20893	-1.42527	0.253187	0.13956	0.605669	0.357127	0.146081	0.792941	0.651225	0.285641	1.26713
Q9HAR2-3;Q9HAR2-2;Q9HAR2;Q9HAR2-4	Latrophilin-3	LPHN3	+	SCZ_CON	+	MDD_CON									1.42182	-0.349641	-2.24118	2.05302	0.043872	-0.349683	-2.84936	0.910703	-0.182704	-1.61903	0.433218	-0.166937	-0.94118	0.54978	0.166979	1.11341	7.52369e-05	4.19559e-05	0.000220521
Q9HAT2;Q9HAT2-2	Sialate O-acetylesterase	SIAE													0.959649	0.219404	1.69349	0.192963	0.712578	-0.0556796	-0.472441	0.141235	0.047346	0.361229	0.840723	0.172058	1.59892	0.326105	0.103026	0.737923	1.189	0.275083	2.00484
Q9HAV5;Q9HAV5-3;Q9HAV5-2	Tumor necrosis factor receptor superfamily member 27	EDA2R													0.57138	-0.211744	-1.14686	0.735214	0.261294	-0.243637	-1.36976	0.378015	0.166737	0.828661	0.86353	-0.37848	-1.63291	0.937611	0.410374	1.66461	0.0477993	0.0318938	0.133235
Q9HBR0;Q9HBR0-3;Q9HBR0-2	Putative sodium-coupled neutral amino acid transporter 10	SLC38A10													0.0367485	0.0120009	0.103303	0.90972	0.194449	-0.213436	-1.59809	0.263007	0.0726	0.61578	0.209747	-0.0605991	-0.516173	0.857054	0.286036	1.55721	0.630289	0.225437	1.23608
Q9HBT6	Cadherin-20	CDH20													0.44156	-0.177899	-0.937209	0.904239	0.195321	-0.284194	-1.59638	0.301679	-0.117906	-0.691353	0.0934404	-0.0599933	-0.25238	0.285623	0.166288	0.663067	0.163943	0.106294	0.412822
Q9HC56-2;Q9HC56	Protocadherin-9	PCDH9			+	MDD_CON	+	BI_CON							0.961336	-0.254671	-1.68467	3.24801	0.0225455	-0.554646	-3.97242	1.38633	-0.273724	-2.20031	0.0398224	0.0190527	0.112849	0.83879	0.280922	1.53244	0.784806	0.299975	1.45821
Q9HCB6	Spondin-1	SPON1													0.331321	-0.0787032	-0.744278	1.28671	0.108092	-0.28653	-2.04777	0.133313	-0.0467323	-0.342858	0.0668985	-0.0319709	-0.184593	0.535594	0.239798	1.0912	0.506439	0.207827	1.04496
Q9HCK4-2;Q9HCK4;Q9HCK4-3	Roundabout homolog 2	ROBO2													0.0231107	-0.0127097	-0.0659092	0.744768	0.258256	-0.286593	-1.38107	0.134016	0.0592433	0.344467	0.0988823	-0.071953	-0.265022	0.555439	0.345837	1.12221	0.389171	0.273884	0.849456
Q9HCU0	Endosialin	CD248													0.637713	-0.200358	-1.25043	1.08289	0.146524	-0.31006	-1.82725	0.0169666	0.00877258	0.0488465	0.530704	-0.209131	-1.12141	0.687639	0.318833	1.33343	0.201403	0.109702	0.494911
Q9HCU4	Cadherin EGF LAG seven-pass G-type receptor 2	CELSR2													0.627341	-0.209935	-1.22637	1.22499	0.119697	-0.375637	-1.97759	0.314654	-0.111904	-0.713711	0.179632	-0.0980315	-0.451513	0.456463	0.263733	0.963626	0.246183	0.165702	0.584089
Q9NPD7	Neuritin	NRN1					+	BI_CON							0.4933	-0.229879	-1.02021	1.84246	0.0538851	-0.489716	-2.63909	1.37723	-0.360124	-2.18978	0.191654	0.130246	0.477604	0.222633	0.129592	0.536613	0.409322	0.259838	0.884255
Q9NPH3-3;Q9NPH3-2;Q9NPH3;Q9NPH3-5	Interleukin-1 receptor accessory protein	IL1RAP													0.749986	0.340101	1.40231	0.179196	0.733	-0.0777627	-0.442741	0.286345	0.159517	0.660662	0.215813	0.180584	0.528925	0.459975	0.23728	0.969432	0.963488	0.417864	1.69851
Q9NPR2-2;Q9NPR2	Semaphorin-4B	SEMA4B													0.205913	0.104438	0.501025	1.05133	0.153125	-0.31719	-1.77667	0.545926	-0.203341	-1.10514	0.634761	0.307779	1.28204	0.197375	0.113848	0.485571	0.92061	0.421627	1.64837
Q9NQ79-2;Q9NQ79;Q9NQ79-3	Cartilage acidic protein 1	CRTAC1													0.435633	-0.208751	-0.925898	1.51228	0.0770725	-0.3922	-2.29556	1.03467	-0.303962	-1.77784	0.139767	0.0952111	0.362083	0.169752	0.0882373	0.42504	0.306477	0.183448	0.70035
Q9NQW8-2;Q9NQW8	Cyclic nucleotide-gated cation channel beta-3	CNGB3													0.46468	0.23231	0.973885	0.17753	0.735281	-0.0812297	-0.439177	0.445769	0.211675	0.942759	0.0238759	0.0206345	0.0687969	0.61808	0.292905	1.21782	0.622861	0.31354	1.22499
Q9NQX5	Neural proliferation differentiation and control protein 1	NPDC1	+	SCZ_CON			+	BI_CON							1.46442	-0.507505	-2.28989	1.77182	0.0585684	-0.47251	-2.56716	1.99298	-0.469165	-2.87094	0.0462198	-0.0383401	-0.130132	0.0045077	0.00334512	0.0131454	0.0413381	-0.034995	-0.11586
Q9NR34	Mannosyl-oligosaccharide 1,2-alpha-mannosidase IC	MAN1C1											+	SCZ_MDD	0.939739	0.340385	1.67382	0.546056	0.371093	-0.194859	-1.10157	0.768851	0.353244	1.4457	0.0149564	-0.0128593	-0.0436353	1.28637	0.548103	2.14189	1.60892	0.535243	2.51773
Q9NRN5-2;Q9NRN5;Q9NRN5-3	Olfactomedin-like protein 3	OLFML3	+	SCZ_CON			+	BI_CON							1.86139	0.577939	2.72953	1.48377	0.0785292	0.390472	2.26492	2.07689	0.598783	2.96031	0.0546542	-0.0208436	-0.152598	0.639129	0.208311	1.24924	0.503923	0.187467	1.04093
Q9NRR1	Cytokine-like protein 1	CYTL1													0.389071	0.167861	0.849281	0.138736	0.783021	-0.0929208	-0.354218	0.165947	-0.0682366	-0.416267	0.605536	0.236097	1.23526	0.0238168	0.0246842	0.0680607	0.272618	0.260781	0.637946
Q9NS00-2;Q9NS00	Glycoprotein-N-acetylgalactosamine 3-beta-galactosyltransferase 1	C1GALT1													0.0772784	-0.0498249	-0.209609	0.554942	0.365158	-0.201161	-1.11708	0.391696	-0.219523	-0.859204	0.268255	0.169698	0.645474	0.0318571	-0.0183619	-0.0908152	0.342937	0.151336	0.773829
Q9NS15;Q9NS15-2	Latent-transforming growth factor beta-binding protein 3	LTBP3													0.269344	0.101244	0.630519	0.311144	0.579407	-0.11906	-0.705739	0.958748	0.297935	1.69897	0.499568	-0.196691	-1.06834	0.995851	0.416995	1.76539	0.466991	0.220304	0.98797
Q9NS85;Q9NS85-2	Carbonic anhydrase-related protein 10	CA10							+	SCZ_BI					0.60106	0.277472	1.19861	0.756298	0.251824	-0.2996	-1.40533	1.09561	-0.451795	-1.87609	1.56503	0.729267	2.78187	0.211252	-0.152195	-0.515555	1.13674	0.577072	1.96502
Q9NS98	Semaphorin-3G	SEMA3G													0.677167	-0.233784	-1.30196	1.24748	0.114865	-0.360672	-2.01256	0.666985	-0.353532	-1.29029	0.131258	0.119748	0.343423	0.00764856	0.00713969	0.0222753	0.24018	0.126888	0.572898
Q9NT99;Q9HCJ2	Leucine-rich repeat-containing protein 4B	LRRC4B			+	MDD_CON	+	BI_CON							0.81131	-0.260517	-1.48665	2.42042	0.0382545	-0.477068	-3.20459	1.62726	-0.359942	-2.47306	0.18015	0.0994254	0.452646	0.246801	0.117126	0.585317	0.451954	0.216552	0.956151
Q9NTU7	Cerebellin-4	CBLN4			+	MDD_CON	+	BI_CON							0.907028	-0.311139	-1.61422	2.19574	0.0429451	-0.588131	-2.98889	2.67313	-0.656751	-3.58374	0.74778	0.345613	1.44615	0.0928724	-0.0686197	-0.247759	0.462574	0.276993	0.973721
Q9NU53	Glycoprotein integral membrane protein 1	GINM1			+	MDD_CON							+	SCZ_MDD	0.0676189	-0.0405282	-0.185654	2.23083	0.042506	-0.569414	-3.14728	0.59864	-0.259501	-1.20353	0.498137	0.218972	1.08989	0.725352	0.309913	1.40298	1.42446	0.528886	2.36275
Q9NX62	Inositol monophosphatase 3	IMPAD1			+	MDD_CON									0.556001	-0.252154	-1.11871	2.24899	0.0429367	-0.480117	-3.04041	1.25555	-0.356485	-2.04722	0.15781	0.104331	0.403142	0.302682	0.123632	0.693237	0.456282	0.227963	0.963327
Q9NY15;Q9NY15-2	Stabilin-1	STAB1													0.0757441	0.0317426	0.206035	0.78019	0.242442	-0.280418	-1.45179	NaN	NaN	NaN	NaN	NaN	NaN	NaN	NaN	NaN	0.621585	0.312161	1.24498
Q9NY47-4;Q9NY47-3;Q9NY47-5;Q9NY47-2;Q9NY47	Voltage-dependent calcium channel subunit alpha-2/delta-2;Voltage-dependent calcium channel subunit alpha-2-2;Voltage-dependent calcium channel subunit delta-2	CACNA2D2													0.368941	-0.143586	-0.811605	1.07782	0.146761	-0.291321	-1.80526	0.324911	-0.105094	-0.732579	0.0766594	-0.0384929	-0.209603	0.424069	0.186228	0.909382	0.27071	0.147735	0.63225
Q9NY97-2;Q9NY97	UDP-GlcNAc:betaGal beta-1,3-N-acetylglucosaminyltransferase 2	B3GNT2													0.00311551	0.00182864	0.00909988	1.46001	0.0823401	-0.469312	-2.25858	0.399661	-0.19178	-0.869228	0.940779	0.193609	1.74685	0.554586	0.277532	1.12654	1.27617	0.471141	2.1011
Q9NYQ8	Protocadherin Fat 2	FAT2													0.684182	-0.220601	-1.30922	1.21455	0.120947	-0.31701	-1.96562	0.0364972	-0.0154455	-0.102624	0.566661	-0.205156	-1.16455	0.769641	0.301564	1.43707	0.170964	0.0964085	0.427681
Q9NZ08;Q9NZ08-2	Endoplasmic reticulum aminopeptidase 1	ERAP1													0.283977	-0.124811	-0.656157	0.248097	0.6472	-0.0969289	-0.583786	0.218617	-0.113855	-0.527216	0.0170259	-0.0109553	-0.0494237	0.0274296	-0.0169265	-0.0780013	0.0540608	-0.0278818	-0.149591
Q9NZ53;Q9NZ53-2	Podocalyxin-like protein 2	PODXL2													0.205489	-0.0975479	-0.500144	0.773577	0.243872	-0.225808	-1.42013	0.72749	-0.210406	-1.3708	0.219141	0.112858	0.535885	0.0281348	0.0154024	0.0799468	0.229609	0.12826	0.550809
Q9NZK5;Q9NZK5-2	Adenosine deaminase CECR1	CECR1													0.0488866	-0.0452546	-0.135733	0.512907	0.396563	-0.27366	-1.04382	0.304238	0.220265	0.694363	0.383523	-0.265519	-0.85323	0.995002	0.493925	1.73943	0.332621	0.228406	0.748669
Q9NZN1	Interleukin-1 receptor accessory protein-like 1	IL1RAPL1													0.687495	-0.221884	-1.32821	1.05292	0.152859	-0.401582	-1.80072	0.790847	-0.222438	-1.48317	0.000776565	0.000553472	0.00232019	0.200904	0.179144	0.496014	0.216975	0.179698	0.528527
Q9NZP8	Complement C1r subcomponent-like protein	C1RL					+	BI_CON							1.06117	0.27356	1.81101	0.288402	0.596371	0.0829344	0.661247	2.41456	0.503489	3.31521	0.368701	-0.229929	-0.826395	1.14603	0.420554	1.93065	0.405573	0.190626	0.877823
Q9NZR2	Low-density lipoprotein receptor-related protein 1B	LRP1B													0.680319	-0.208335	-1.31343	0.875658	0.204377	-0.261525	-1.56551	0.959607	-0.240883	-1.7001	0.0496024	0.0325479	0.14007	0.0285258	0.0206424	0.0813183	0.073406	0.0531903	0.200113
Q9P0K1-4;Q9P0K1-3;Q9P0K1-5;Q9P0K1-2;Q9P0K1	Disintegrin and metalloproteinase domain-containing protein 22	ADAM22													0.153187	-0.0597899	-0.387721	1.23114	0.118391	-0.317239	-1.98464	0.463181	-0.120602	-0.971434	0.111832	0.0608116	0.296412	0.389326	0.196637	0.849726	0.492268	0.257449	1.02217
Q9P0S2	Cytochrome c oxidase assembly protein COX16 homolog, mitochondrial	COX16													0.485025	-0.167123	-1.00857	0.708178	0.273753	-0.203386	-1.33414	0.073211	0.0366195	0.198872	0.422292	-0.203743	-0.926852	0.53399	0.240006	1.094	0.0671012	0.036263	0.183533
Q9P121-4;Q9P121-3;Q9P121-2;Q9P121	Neurotrimin	NTM													1.14655	-0.403461	-1.9162	1.44686	0.083786	-0.377197	-2.22498	1.2066	-0.328453	-1.9888	0.108601	-0.0750078	-0.28864	0.0817762	0.0487445	0.220372	0.0354374	-0.0262633	-0.0999282
Q9P232	Contactin-3	CNTN3													0.017563	-0.00827917	-0.0503901	0.971903	0.17484	-0.318813	-1.67618	0.162128	0.0677806	0.407496	0.125122	-0.0760598	-0.327988	0.71412	0.386594	1.35853	0.539052	0.310534	1.09663
Q9P2E7-2;Q9P2E7	Protocadherin-10	PCDH10													0.560485	-0.184596	-1.12561	1.79809	0.0567391	-0.384944	-2.594	0.0905371	-0.0321646	-0.241594	0.321682	-0.152431	-0.739198	0.988661	0.352779	1.73123	0.404277	0.200348	0.875594
Q9P2K9-2;Q9P2K9	Patched domain-containing protein 2	PTCHD2													0.300269	-0.277613	-0.690978	0.472812	0.426766	-0.275466	-0.984444	0.131737	-0.114556	-0.339902	0.300756	-0.163056	-0.705852	0.304207	0.16091	0.698416	0.00282339	-0.0021462	-0.00829237
Q9P2S2;Q9P2S2-2;P58401	Neurexin-2	NRXN2			+	MDD_CON	+	BI_CON							0.670292	-0.239652	-1.28919	2.40296	0.0384561	-0.478073	-3.18798	1.30224	-0.346444	-2.10234	0.166611	0.106792	0.422813	0.269844	0.131629	0.63057	0.504826	0.238421	1.04237
Q9UBG0	C-type mannose receptor 2	MRC2							+	SCZ_BI			+	SCZ_MDD	0.169843	0.108451	0.425237	1.78903	0.056766	-0.483919	-2.60253	1.271	-0.436824	-2.07404	1.51428	0.545275	2.56174	0.0984774	0.0470956	0.261692	1.65646	0.59237	2.5742
Q9UBP4	Dickkopf-related protein 3	DKK3			+	MDD_CON	+	BI_CON							0.840418	-0.288873	-1.52594	2.10418	0.0427257	-0.454772	-2.89962	1.6237	-0.375656	-2.46911	0.152724	0.0867832	0.39167	0.155742	0.0791164	0.394188	0.30931	0.1659	0.705643
Q9UBQ6	Exostosin-like 2;Processed exostosin-like 2	EXTL2			+	MDD_CON									0.330602	-0.165109	-0.742969	1.91538	0.0487	-0.370365	-2.71256	1.16624	-0.3353	-1.94013	0.226635	0.170191	0.551462	0.0727197	0.0350654	0.197629	0.406217	0.205257	0.878929
Q9UBR2	Cathepsin Z	CTSZ													0.519381	-0.146843	-1.06166	0.857044	0.212259	-0.149557	-1.53045	0.726906	-0.165249	-1.36998	0.035128	0.0184063	0.100027	0.0438148	-0.0156927	-0.122492	0.00631166	0.00271359	0.0183685
Q9UBX1	Cathepsin F	CTSF													0.298435	0.1289	0.683498	0.446373	0.448217	-0.131579	-0.937602	0.292513	0.105093	0.672347	0.0382376	0.0238074	0.108534	0.748787	0.236671	1.40779	0.659937	0.260479	1.27996
Q9UBX5	Fibulin-5	FBLN5													0.42182	0.1847	0.902715	0.127136	0.801056	0.0546597	0.327385	0.56362	0.205935	1.13042	0.038422	-0.0212348	-0.109036	0.360365	0.151275	0.79872	0.257025	0.13004	0.605533
Q9UBX7-1;Q9UBX7-4;Q9UBX7;Q9UBX7-3	Kallikrein-11;Kallikrein-11 inactive chain 1;Kallikrein-11 inactive chain 2	KLK11													0.0323181	0.026666	0.0916352	0.151288	0.769447	-0.0777563	-0.383489	0.110892	-0.0815651	-0.292321	0.142478	0.108231	0.372821	0.00757643	-0.0038088	-0.0221745	0.183663	0.104422	0.457988
Q9UF33;P29320-2;P29320	Ephrin type-A receptor 6	EPHA6													0.677138	-0.345172	-1.30512	1.64667	0.0664386	-0.60207	-2.44504	1.20241	-0.497261	-1.99148	0.409104	0.152089	0.903409	0.141533	0.104809	0.36228	0.378377	0.256898	0.832051
Q9UGM5;Q9UGM5-2	Fetuin-B	FETUB	+	SCZ_CON			+	BI_CON			+	BI_MDD	+	SCZ_MDD	2.15422	0.75599	3.04218	0.222415	0.676959	-0.132027	-0.532584	1.65364	0.643657	2.50233	0.12267	0.112333	0.322209	1.30732	0.775684	2.12746	1.61239	0.888017	2.48473
Q9UHC6	Contactin-associated protein-like 2	CNTNAP2			+	MDD_CON									0.401466	-0.182344	-0.868102	2.43579	0.04024	-0.528155	-3.2192	0.699864	-0.236963	-1.33167	0.090599	0.0546188	0.244602	0.833071	0.291192	1.52465	0.835835	0.345811	1.52842
Q9UHF0;Q9UHF0-3;Q9UHF0-2	Tachykinin-3;Neurokinin-B	TAC3					+	BI_CON							0.539828	-0.135354	-1.09368	1.35037	0.096897	-0.442038	-2.11901	1.70071	-0.272728	-2.5543	0.401668	0.137373	0.885694	0.223861	0.16931	0.53912	0.45091	0.306684	0.954417
Q9UHG2	ProSAAS;KEP;Big SAAS;Little SAAS;Big PEN-LEN;PEN;Little LEN;Big LEN	PCSK1N	+	SCZ_CON	+	MDD_CON	+	BI_CON							1.96598	-0.479769	-2.84206	2.67411	0.0312222	-0.560269	-3.44357	2.20947	-0.526088	-3.10043	0.0774354	0.0463185	0.211573	0.0536628	0.0341812	0.148549	0.136579	0.0804996	0.351003
Q9UHI8	A disintegrin and metalloproteinase with thrombospondin motifs 1	ADAMTS1													0.680621	-0.233138	-1.3181	0.568096	0.358398	-0.20054	-1.13214	0.0303293	0.0140669	0.0859828	0.593701	-0.247205	-1.22657	0.422705	0.214607	0.908796	0.0424484	-0.0325976	-0.119271
Q9UHL4	Dipeptidyl peptidase 2	DPP7			+	MDD_CON							+	SCZ_MDD	0.116227	-0.0450635	-0.303223	2.64121	0.0311795	-0.500084	-3.41281	0.426985	-0.13325	-0.911412	0.176134	0.0881868	0.44385	0.995516	0.366834	1.74009	1.31635	0.455021	2.13829
Q9UJ99	Cadherin-22	CDH22													0.000870947	-0.000549088	-0.00255612	0.822268	0.225692	-0.324414	-1.49484	1.13145	-0.303847	-1.91251	0.729614	0.303298	1.44532	0.0259551	0.0205667	0.0740901	0.417842	0.323865	0.907347
Q9UJJ9	N-acetylglucosamine-1-phosphotransferase subunit gamma	GNPTG													0.656096	-0.213974	-1.26858	0.92048	0.190581	-0.212081	-1.61174	0.0616078	0.0237022	0.168918	0.492242	-0.237676	-1.04205	0.675827	0.235783	1.30321	0.00312263	-0.00189311	-0.00912062
Q9UJQ1-2;Q9UJQ1	Lysosome-associated membrane glycoprotein 5	LAMP5													0.434029	-0.148673	-0.926197	0.440562	0.451205	-0.197909	-0.930654	0.135936	-0.0592853	-0.349942	0.185282	-0.0893872	-0.465392	0.177605	0.138623	0.443264	0.0621697	0.0492361	0.170852
Q9UK28	Transmembrane protein 59-like	TMEM59L			+	MDD_CON									0.722359	-0.211204	-1.36357	1.93341	0.0478968	-0.410993	-2.73062	0.735998	-0.191994	-1.38276	0.0408538	-0.0192098	-0.11565	0.542539	0.218999	1.1021	0.44302	0.199789	0.94127
Q9UK32-2;Q9UK32	Ribosomal protein S6 kinase alpha-6	RPS6KA6					+	BI_CON							0.528368	-0.242324	-1.07578	1.30998	0.102809	-0.413084	-2.07395	1.73504	-0.456067	-2.592	0.351281	0.213742	0.794468	0.0589422	-0.0429824	-0.162318	0.233405	0.17076	0.558485
Q9UKB5	Adherens junction-associated protein 1	AJAP1			+	MDD_CON	+	BI_CON							0.130539	-0.0890123	-0.337144	2.19465	0.0421505	-0.593484	-3.00017	1.78302	-0.589325	-2.66039	0.791551	0.500312	1.52498	0.00555424	0.00415952	0.0161781	0.936526	0.504472	1.66956
Q9UKM7	Endoplasmic reticulum mannosyl-oligosaccharide 1,2-alpha-mannosidase	MAN1B1													0.075705	-0.0582709	-0.204795	1.0546	0.152529	-0.314237	-1.77736	0.0501775	-0.0315521	-0.139137	0.0268042	-0.0267188	-0.0769939	0.799425	0.282685	1.47847	0.45284	0.255966	0.957623
Q9ULB1-2;Q9ULB1-3;Q9ULB1;P58400;Q9ULB1-4	Neurexin-1	NRXN1			+	MDD_CON	+	BI_CON							0.792925	-0.335187	-1.46159	2.19967	0.0435506	-0.498892	-2.99269	1.71545	-0.464909	-2.57051	0.176885	0.129723	0.445499	0.0581535	0.0339823	0.16027	0.267363	0.163705	0.62575
Q9ULB4	Cadherin-9	CDH9													0.281378	-0.195458	-0.656193	1.20262	0.123105	-0.634642	-2.00047	NaN	NaN	NaN	NaN	NaN	NaN	NaN	NaN	NaN	0.515964	0.439184	1.07634
Q9ULB5	Cadherin-7	CDH7													0.0440375	0.0248461	0.12287	1.10988	0.140964	-0.319338	-1.84346	0.124508	-0.0441883	-0.32256	0.0989822	0.0690344	0.265267	0.580652	0.27515	1.1611	0.606121	0.344185	1.19982
Q9ULF5	Zinc transporter ZIP10	SLC39A10			+	MDD_CON									0.701941	-0.249836	-1.33463	2.09355	0.0427586	-0.419807	-2.8892	0.646717	-0.160025	-1.25488	0.153874	-0.089811	-0.39427	0.748275	0.259782	1.40707	0.315159	0.169971	0.716526
Q9ULI3-2;Q9ULI3	Protein HEG homolog 1	HEG1													0.828618	-0.23457	-1.51857	1.06496	0.148512	-0.249922	-1.79682	0.220325	0.0794654	0.531264	0.819936	-0.314035	-1.56777	0.972742	0.329388	1.71739	0.0266748	0.0153525	0.0760862
Q9ULL4;Q9ULL4-2	Plexin-B3	PLXNB3			+	MDD_CON	+	BI_CON							0.66203	-0.158594	-1.27721	2.52671	0.0347234	-0.432671	-3.30524	1.48496	-0.27458	-2.31326	0.347395	0.115986	0.787287	0.397538	0.158091	0.863972	0.788904	0.274077	1.4639
Q9ULP0-3;Q9ULP0-6;Q9ULP0-4;Q9ULP0-2;Q9ULP0;Q9ULP0-8;Q9ULP0-5;Q9ULP0-7	Protein NDRG4	NDRG4													0.880559	-0.266627	-1.5794	0.985467	0.172094	-0.395583	-1.69298	0.0133571	-0.00843204	-0.0385007	0.463513	-0.258195	-0.993401	0.523767	0.387151	1.07254	0.155513	0.128956	0.393678
Q9ULZ9;Q9ULZ9-2	Matrix metalloproteinase-17	MMP17			+	MDD_CON									1.25384	-0.348275	-2.04519	2.16386	0.0417255	-0.551976	-2.9579	0.77171	-0.24067	-1.43244	0.224043	-0.107604	-0.546089	0.600256	0.311306	1.19095	0.346667	0.203701	0.774161
Q9UM47	Neurogenic locus notch homolog protein 3;Notch 3 extracellular truncation;Notch 3 intracellular domain	NOTCH3													0.324688	0.103368	0.732169	0.712211	0.271796	-0.184028	-1.33627	0.0763622	0.0334049	0.206445	0.12535	0.0699632	0.328525	0.503636	0.217433	1.04047	0.821397	0.287397	1.50869
Q9UMF0	Intercellular adhesion molecule 5	ICAM5			+	MDD_CON	+	BI_CON							0.870393	-0.294917	-1.56594	2.18752	0.0417917	-0.512274	-2.9809	1.89718	-0.341154	-2.76816	0.0685579	0.0462367	0.188875	0.31275	0.17112	0.712051	0.339056	0.217357	0.760388
Q9UMX5	Neudesin	NENF													0.0067614	0.00399645	0.0196333	0.744719	0.257389	-0.239313	-1.381	0.16771	0.0739471	0.419721	0.113691	-0.0699507	-0.300869	0.752416	0.31326	1.4129	0.467385	0.24331	0.981637
Q9UN36-4;Q9UN36-2;Q9UN36-6;Q9UN36;Q9UN36-3;Q9UN36-5	Protein NDRG2	NDRG2													0.792646	-0.243592	-1.46121	1.76532	0.0579487	-0.343107	-2.56051	0.648406	-0.200126	-1.25735	0.063734	-0.0434662	-0.176392	0.318481	0.142981	0.722681	0.197888	0.0995148	0.485312
Q9UN70;Q9UN70-2	Protocadherin gamma-C3	PCDHGC3													0.218676	-0.106131	-0.532055	1.55294	0.0728061	-0.418058	-2.40234	0.363566	-0.112141	-0.811381	0.00775582	0.00601009	0.0231255	0.611854	0.305917	1.2298	0.511421	0.311927	1.06888
Q9UNN8	Endothelial protein C receptor	PROCR													0.125238	0.0406757	0.324255	0.459145	0.438486	-0.120343	-0.958394	0.556914	0.193799	1.12012	0.282664	-0.153123	-0.664174	0.806805	0.314141	1.48865	0.458157	0.161019	0.96643
Q9UNW1;Q9UNW1-4;Q9UNW1-3;Q9UNW1-2	Multiple inositol polyphosphate phosphatase 1	MINPP1									+	BI_MDD			0.0704442	0.0311666	0.191512	1.61927	0.0692426	-0.360286	-2.40905	0.131465	0.055492	0.338621	0.0525185	-0.0243254	-0.146943	1.36704	0.415778	2.19875	1.27035	0.391453	2.08293
Q9UP79	A disintegrin and metalloproteinase with thrombospondin motifs 8	ADAMTS8					+	BI_CON							0.597282	-0.308381	-1.19282	1.61274	0.0697046	-0.712039	-2.4452	1.44568	-0.897796	-2.30557	0.566299	0.589416	1.17155	0.157002	-0.185758	-0.398013	0.536489	0.403658	1.10129
Q9UPN9-2;Q9UPN9	E3 ubiquitin-protein ligase TRIM33	TRIM33	+	SCZ_CON			+	BI_CON							1.39452	0.76835	2.24444	0.776124	0.243464	0.36407	1.4325	1.39763	1.02919	2.24816	0.141009	-0.260838	-0.367533	0.682103	0.665118	1.32521	0.525834	0.40428	1.08422
Q9UPR5	Sodium/calcium exchanger 2	SLC8A2													0.0432363	0.0294339	0.120733	0.814467	0.227376	-0.274456	-1.47468	0.270952	-0.140823	-0.63118	0.274183	0.170257	0.647511	0.265532	0.133633	0.622186	0.651063	0.303889	1.26689
Q9UPU3	VPS10 domain-containing receptor SorCS3	SORCS3													0.421695	-0.154334	-0.902504	1.86931	0.0517143	-0.532844	-2.66623	1.04407	-0.277875	-1.78964	0.231509	0.123541	0.561526	0.403891	0.254968	0.874931	0.642899	0.37851	1.25483
Q9UQ52	Contactin-6	CNTN6													0.379627	-0.133297	-0.830335	0.838793	0.219519	-0.222443	-1.50667	0.386127	-0.122845	-0.841644	0.0172513	-0.0104523	-0.0500657	0.19603	0.0995982	0.481398	0.161322	0.0891459	0.406546
Q9UQM7;Q9UQM7-2	Calcium/calmodulin-dependent protein kinase type II subunit alpha	CAMK2A					+	BI_CON	+	SCZ_BI					0.129279	-0.098375	-0.334237	1.1692	0.128425	-0.498414	-1.93137	1.66894	-0.857464	-2.58898	1.47293	0.759089	2.55982	0.557406	-0.35905	-1.13864	0.73017	0.400039	1.39034
Q9Y275-2;Q9Y275	Tumor necrosis factor ligand superfamily member 13B;Tumor necrosis factor ligand superfamily member 13b, membrane form;Tumor necrosis factor ligand superfamily member 13b, soluble form	TNFSF13B													0.506588	-0.219427	-1.04747	1.0846	0.146307	-0.295408	-1.82933	0.39385	-0.170308	-0.85914	0.060403	-0.0491195	-0.168784	0.229542	0.1251	0.553275	0.122174	0.0759809	0.319005
Q9Y279-2;Q9Y279;Q9Y279-3	V-set and immunoglobulin domain-containing protein 4	VSIG4													0.144132	0.0871226	0.36744	0.91587	0.19208	-0.386463	-1.6059	0.166358	0.0847893	0.416767	0.00263313	0.00233333	0.00776742	0.730812	0.471252	1.38234	0.67021	0.473585	1.29501
Q9Y287;Q9Y287-2	Integral membrane protein 2B;BRI2, membrane form;BRI2 intracellular domain;BRI2C, soluble form;Bri23 peptide	ITM2B													0.244341	-0.253959	-0.580419	0.793474	0.235964	-0.504794	-1.45608	0.291289	-0.33095	-0.673913	0.0800411	0.0769907	0.219596	0.235882	0.173844	0.567369	0.351851	0.250835	0.786325
Q9Y2E5;Q9Y2E5-2	Epididymis-specific alpha-mannosidase	MAN2B2													0.227894	0.0711221	0.547329	0.313242	0.577107	-0.119806	-0.709612	0.799287	-0.246393	-1.48868	1.00656	0.317515	1.86938	0.185154	-0.126586	-0.461204	0.400601	0.190929	0.872683
Q9Y2H1	Serine/threonine-protein kinase 38-like	STK38L											+	SCZ_MDD	1.24306	0.412036	2.03237	0.155386	0.765102	-0.0621188	-0.391036	0.164111	0.0911554	0.41185	0.783998	0.320881	1.50027	0.378483	0.153274	0.830771	2.08568	0.474155	3.0155
Q9Y2I2-5;Q9Y2I2-4;Q9Y2I2-1;Q9Y2I2-6;Q9Y2I2;Q9Y2I2-2	Netrin-G1	NTNG1			+	MDD_CON									0.878746	-0.22001	-1.577	2.71934	0.0313548	-0.401546	-3.48577	0.912672	-0.196611	-1.62161	0.0477355	-0.0233991	-0.134196	0.700718	0.204935	1.33928	0.51917	0.181536	1.06525
Q9Y2T3;Q9Y2T3-3;Q9Y2T3-2	Guanine deaminase	GDA			+	MDD_CON									0.506394	-0.301482	-1.04111	2.72788	0.0316	-0.716338	-3.49372	1.12771	-0.459536	-1.89319	0.187718	0.158053	0.469104	0.531626	0.256802	1.08496	0.756705	0.414856	1.41894
Q9Y4C0;Q9Y4C0-3	Neurexin-3	NRXN3			+	MDD_CON	+	BI_CON							0.815975	-0.367565	-1.49297	2.73281	0.0321379	-0.58684	-3.49831	2.01397	-0.561082	-2.89335	0.256813	0.193518	0.612958	0.044294	0.0257575	0.123771	0.375725	0.219275	0.825923
Q9Y4L1;Q9Y4L1-2;Q9BXT5	Hypoxia up-regulated protein 1	HYOU1			+	MDD_CON									0.331731	-0.147798	-0.745024	2.01769	0.0447111	-0.417531	-2.81446	0.768897	-0.219784	-1.42855	0.11899	0.0719861	0.313497	0.549642	0.197748	1.11319	0.609738	0.269734	1.20528
Q9Y5F6;Q9Y5F6-2	Protocadherin gamma-C5	PCDHGC5			+	MDD_CON									0.373782	-0.157841	-0.82011	2.95453	0.0284	-0.602314	-3.70356	0.733069	-0.237945	-1.37865	0.173577	0.0801046	0.438226	1.1379	0.364368	1.92054	1.28908	0.444473	2.10553
Q9Y5I4-2;Q9Y5I4	Protocadherin alpha-C2	PCDHAC2			+	MDD_CON									0.352624	-0.144148	-0.782676	2.16654	0.0419406	-0.449091	-2.96051	0.726264	-0.209764	-1.36908	0.109302	0.0656156	0.290329	0.607677	0.239328	1.20217	0.699585	0.304943	1.33764
Q9Y5Y7	Lymphatic vessel endothelial hyaluronic acid receptor 1	LYVE1													0.0455435	0.037488	0.126878	1.25441	0.113978	-0.386492	-2.0112	0.284784	-0.155432	-0.657694	0.28232	0.19292	0.663501	0.766916	0.23106	1.43326	0.95494	0.42398	1.68734
Q9Y646	Carboxypeptidase Q	CPQ			+	MDD_CON	+	BI_CON							0.293221	-0.0841642	-0.673683	2.38654	0.038	-0.400522	-3.17234	1.36641	-0.229952	-2.17725	0.483595	0.145788	1.02749	0.473101	0.17057	0.991008	0.959881	0.316358	1.6938
Q9Y6N7-4;Q9Y6N7;Q9Y6N7-2;Q9Y6N7-6;Q9Y6N7-5;Q9Y6N7-3	Roundabout homolog 1	ROBO1													0.527326	-0.160981	-1.07415	1.74969	0.0592929	-0.363938	-2.54447	0.92543	-0.209323	-1.63824	0.100007	0.0483424	0.267773	0.355407	0.154614	0.789864	0.448742	0.202957	0.950812
Q9Y6N8	Cadherin-10	CDH10													0.0367617	0.0152165	0.103339	1.54736	0.0730075	-0.406799	-2.33303	0.10146	-0.0279229	-0.26811	0.0861816	0.0431394	0.233599	0.81297	0.378876	1.49713	0.831417	0.422015	1.52239
Q9Y6R7	IgGFc-binding protein	FCGBP													0.0604148	0.0419912	0.165839	0.292208	0.593097	-0.135669	-0.668394	0.134341	0.0881769	0.345211	0.0447826	-0.0461857	-0.126268	0.338693	0.223845	0.759728	0.258113	0.17766	0.607671
P02968	Flagellin	hag													0.163579	-0.0158885	-0.410682	0.383076	0.495551	0.0272983	0.831429	0.310529	0.0283991	0.706072	0.532089	-0.0442876	-1.10823	0.00951249	0.00110083	0.0275843	0.563207	-0.0431868	-1.13425
P01012															0.0191839	0.00415051	0.0549433	NaN	NaN	NaN	NaN	NaN	NaN	NaN	NaN	NaN	NaN	NaN	NaN	NaN	NaN	NaN	NaN
