# Supplementary material for: Proteomic analysis reveals a biosignature of decreased synaptic protein in cerebrospinal fluid of major depressive disorder
Source: Transl Psychiatry. 2020 May 12;10:144. doi: 10.1038/s41398-020-0825-7 (PMC7217933; doi:10.1038/s41398-020-0825-7)
Supplement: Supplementary file 3 — Supplementary-Table-5 [file 41398_2020_825_MOESM3_ESM.xlsx]

## Sheet: Transitions
Q1 Mass (Da)	Q3 Mass (Da)	ID	DP(Volts)	EP(Volts)	CE(Volts)	CXP(Volts)
581.255	962.406	sp|O15240|VGF_HUMAN.AQEEAEAEER.+2y8.light	95	10	29.8	49
581.255	833.364	sp|O15240|VGF_HUMAN.AQEEAEAEER.+2y7.light	95	10	29.8	43
581.255	704.321	sp|O15240|VGF_HUMAN.AQEEAEAEER.+2y6.light	95	10	29.8	37
586.259	972.414	sp|O15240|VGF_HUMAN.AQEEAEAEER.+2y8.heavy	95	10	29.8	49
586.259	843.372	sp|O15240|VGF_HUMAN.AQEEAEAEER.+2y7.heavy	95	10	29.8	44
586.259	714.329	sp|O15240|VGF_HUMAN.AQEEAEAEER.+2y6.heavy	95	10	29.8	38
783.35	1193.51	sp|Q9NTU7_1|CBLN4_HUMAN.C[CAM]LVVC[CAM]DSNPATDSK.+2y11.light	90	12	39.5	55
783.35	1094.44	sp|Q9NTU7_1|CBLN4_HUMAN.C[CAM]LVVC[CAM]DSNPATDSK.+2y10.light	90	12	39.5	54.84
783.35	618.309	sp|Q9NTU7_1|CBLN4_HUMAN.C[CAM]LVVC[CAM]DSNPATDSK.+2y6.light	90	12	39.5	33.41
783.35	373.19	sp|Q9NTU7_1|CBLN4_HUMAN.C[CAM]LVVC[CAM]DSNPATDSK.+2b3.light	90	12	39.5	22.38
787.357	1201.53	sp|Q9NTU7_1|CBLN4_HUMAN.C[CAM]LVVC[CAM]DSNPATDSK.+2y11.heavy	90	12	39.5	55
787.357	1102.46	sp|Q9NTU7_1|CBLN4_HUMAN.C[CAM]LVVC[CAM]DSNPATDSK.+2y10.heavy	90	12	39.5	55
787.357	626.324	sp|Q9NTU7_1|CBLN4_HUMAN.C[CAM]LVVC[CAM]DSNPATDSK.+2y6.heavy	90	12	39.5	33.77
787.357	373.19	sp|Q9NTU7_1|CBLN4_HUMAN.C[CAM]LVVC[CAM]DSNPATDSK.+2b3.heavy	90	12	39.5	22.38
795.883	1136.54	sp|Q96FE5_2|LIGO1_HUMAN.QQPTC[CAM]ATPEFVQGK.+2y10.light	90	12	40	55
795.883	976.51	sp|Q96FE5_2|LIGO1_HUMAN.QQPTC[CAM]ATPEFVQGK.+2y9.light	90	12	40	49.53
795.883	804.425	sp|Q96FE5_2|LIGO1_HUMAN.QQPTC[CAM]ATPEFVQGK.+2y7.light	90	12	40	41.79
799.89	1144.56	sp|Q96FE5_2|LIGO1_HUMAN.QQPTC[CAM]ATPEFVQGK.+2y10.heavy	90	12	40	55
799.89	984.524	sp|Q96FE5_2|LIGO1_HUMAN.QQPTC[CAM]ATPEFVQGK.+2y9.heavy	90	12	40	49.89
799.89	812.439	sp|Q96FE5_2|LIGO1_HUMAN.QQPTC[CAM]ATPEFVQGK.+2y7.heavy	90	12	40	42.15
664.856	928.51	sp|Q9C0A0_3|CNTP4_HUMAN.EASLQVDQLTPK.+2y8.light	80	14	34.3	47.37
664.856	800.451	sp|Q9C0A0_3|CNTP4_HUMAN.EASLQVDQLTPK.+2y7.light	80	14	34.3	41.61
664.856	701.383	sp|Q9C0A0_3|CNTP4_HUMAN.EASLQVDQLTPK.+2y6.light	80	14	34.3	37.15
664.856	345.213	sp|Q9C0A0_3|CNTP4_HUMAN.EASLQVDQLTPK.+2y3.light	80	14	34.3	21.12
668.864	936.524	sp|Q9C0A0_3|CNTP4_HUMAN.EASLQVDQLTPK.+2y8.heavy	80	14	34.3	47.73
668.864	808.465	sp|Q9C0A0_3|CNTP4_HUMAN.EASLQVDQLTPK.+2y7.heavy	80	14	34.3	41.97
668.864	709.397	sp|Q9C0A0_3|CNTP4_HUMAN.EASLQVDQLTPK.+2y6.heavy	80	14	34.3	37.51
668.864	353.227	sp|Q9C0A0_3|CNTP4_HUMAN.EASLQVDQLTPK.+2y3.heavy	80	14	34.3	21.48
707.37	1187.57	sp|Q9UHG2_1|PCSK1_HUMAN.ILAGSADSEGVAAPR.+2y13.light	85	8	36.1	55
707.37	1116.53	sp|Q9UHG2_1|PCSK1_HUMAN.ILAGSADSEGVAAPR.+2y12.light	85	8	36.1	55
707.37	901.437	sp|Q9UHG2_1|PCSK1_HUMAN.ILAGSADSEGVAAPR.+2y9.light	85	8	36.1	46.15
707.37	786.41	sp|Q9UHG2_1|PCSK1_HUMAN.ILAGSADSEGVAAPR.+2y8.light	85	8	36.1	40.98
712.374	1197.57	sp|Q9UHG2_1|PCSK1_HUMAN.ILAGSADSEGVAAPR.+2y13.heavy	85	8	36.1	55
712.374	1126.54	sp|Q9UHG2_1|PCSK1_HUMAN.ILAGSADSEGVAAPR.+2y12.heavy	85	8	36.1	55
712.374	911.446	sp|Q9UHG2_1|PCSK1_HUMAN.ILAGSADSEGVAAPR.+2y9.heavy	85	8	36.1	46.6
712.374	796.419	sp|Q9UHG2_1|PCSK1_HUMAN.ILAGSADSEGVAAPR.+2y8.heavy	85	8	36.1	41.43
718.922	1080.67	sp|Q99574_1|NEUS_HUMAN.QEVPLATLEPLVK.+2y10.light	90	8	36.6	54.22
718.922	456.318	sp|Q99574_1|NEUS_HUMAN.QEVPLATLEPLVK.+2y4.light	90	8	36.6	26.12
718.922	540.837	sp|Q99574_1|NEUS_HUMAN.QEVPLATLEPLVK.+2y10+2.light	90	8	36.6	29.93
718.922	357.177	sp|Q99574_1|NEUS_HUMAN.QEVPLATLEPLVK.+2b3.light	90	8	36.6	21.66
722.929	1088.68	sp|Q99574_1|NEUS_HUMAN.QEVPLATLEPLVK.+2y10.heavy	90	8	36.6	54.58
722.929	464.332	sp|Q99574_1|NEUS_HUMAN.QEVPLATLEPLVK.+2y4.heavy	90	8	36.6	26.48
722.929	544.844	sp|Q99574_1|NEUS_HUMAN.QEVPLATLEPLVK.+2y10+2.heavy	90	8	36.6	30.11
722.929	357.177	sp|Q99574_1|NEUS_HUMAN.QEVPLATLEPLVK.+2b3.heavy	90	8	36.6	21.66
920.892	697.286	sp|Q16568_1|CART_HUMAN.YGQVPMC[CAM]DAGEQC[CAM]AVR.+2y12+2.light	90	10	45.5	36.97
920.892	349.151	sp|Q16568_1|CART_HUMAN.YGQVPMC[CAM]DAGEQC[CAM]AVR.+2b3.light	90	10	45.5	21.3
920.892	448.219	sp|Q16568_1|CART_HUMAN.YGQVPMC[CAM]DAGEQC[CAM]AVR.+2b4.light	90	10	45.5	25.76
925.897	702.291	sp|Q16568_1|CART_HUMAN.YGQVPMC[CAM]DAGEQC[CAM]AVR.+2y12+2.heavy	90	10	45.5	37.19
925.897	349.151	sp|Q16568_1|CART_HUMAN.YGQVPMC[CAM]DAGEQC[CAM]AVR.+2b3.heavy	90	10	45.5	21.3
925.897	448.219	sp|Q16568_1|CART_HUMAN.YGQVPMC[CAM]DAGEQC[CAM]AVR.+2b4.heavy	90	10	45.5	25.76
714.369	970.495	sp|Q9Y4C0_4|NRX3A_HUMAN.VLNMAAENNPNIK.+2y9.light	90	7	36.4	49.26
714.369	471.293	sp|Q9Y4C0_4|NRX3A_HUMAN.VLNMAAENNPNIK.+2y4.light	90	7	36.4	26.8
714.369	327.203	sp|Q9Y4C0_4|NRX3A_HUMAN.VLNMAAENNPNIK.+2b3.light	90	7	36.4	20.31
718.376	978.509	sp|Q9Y4C0_4|NRX3A_HUMAN.VLNMAAENNPNIK.+2y9.heavy	90	7	36.4	49.62
718.376	479.307	sp|Q9Y4C0_4|NRX3A_HUMAN.VLNMAAENNPNIK.+2y4.heavy	90	7	36.4	27.16
718.376	327.203	sp|Q9Y4C0_4|NRX3A_HUMAN.VLNMAAENNPNIK.+2b3.heavy	90	7	36.4	20.31
708.38	999.511	sp|Q96FE5_2|LIGO1_HUMAN.FVAVPEGIPTETR.+2y9.light	90	7	36.2	50.57
708.38	500.259	sp|Q96FE5_2|LIGO1_HUMAN.FVAVPEGIPTETR.+2y9+2.light	90	7	36.2	28.1
708.38	318.181	sp|Q96FE5_2|LIGO1_HUMAN.FVAVPEGIPTETR.+2b3.light	90	7	36.2	19.91
708.38	417.25	sp|Q96FE5_2|LIGO1_HUMAN.FVAVPEGIPTETR.+2b4.light	90	7	36.2	24.37
713.384	1009.52	sp|Q96FE5_2|LIGO1_HUMAN.FVAVPEGIPTETR.+2y9.heavy	90	7	36.2	51.02
713.384	505.263	sp|Q96FE5_2|LIGO1_HUMAN.FVAVPEGIPTETR.+2y9+2.heavy	90	7	36.2	28.33
713.384	318.181	sp|Q96FE5_2|LIGO1_HUMAN.FVAVPEGIPTETR.+2b3.heavy	90	7	36.2	19.91
713.384	417.25	sp|Q96FE5_2|LIGO1_HUMAN.FVAVPEGIPTETR.+2b4.heavy	90	7	36.2	24.37
635.639	761.383	sp|O95502|NPTXR_HUMAN.VAELEHGSSAYSPPDAFK.+3y7.light	80.5	12	35.8	40
635.639	674.351	sp|O95502|NPTXR_HUMAN.VAELEHGSSAYSPPDAFK.+3y6.light	81.5	12	35.8	36
635.639	577.298	sp|O95502|NPTXR_HUMAN.VAELEHGSSAYSPPDAFK.+3y5.light	73.5	12	35.8	32
635.639	981.464	sp|O95502|NPTXR_HUMAN.VAELEHGSSAYSPPDAFK.+3b10.light	82.5	12	35.8	50
638.31	769.397	sp|O95502|NPTXR_HUMAN.VAELEHGSSAYSPPDAFK.+3y7.heavy	80.5	12	35.8	40
638.31	682.365	sp|O95502|NPTXR_HUMAN.VAELEHGSSAYSPPDAFK.+3y6.heavy	81.5	12	35.8	36
638.31	585.312	sp|O95502|NPTXR_HUMAN.VAELEHGSSAYSPPDAFK.+3y5.heavy	73.5	12	35.8	32
638.31	981.464	sp|O95502|NPTXR_HUMAN.VAELEHGSSAYSPPDAFK.+3b10.heavy	82.5	12	35.8	50
603.802	944.516	sp|Q96KN2_4|CNDP1_HUMAN.MMAVAADTLQR.+2y9.light	75	12	31.6	48.09
603.802	774.41	sp|Q96KN2_4|CNDP1_HUMAN.MMAVAADTLQR.+2y7.light	75	12	31.6	40.44
603.802	703.373	sp|Q96KN2_4|CNDP1_HUMAN.MMAVAADTLQR.+2y6.light	75	12	31.6	37.24
603.802	334.125	sp|Q96KN2_4|CNDP1_HUMAN.MMAVAADTLQR.+2b3.light	75	12	31.6	20.62
608.806	954.524	sp|Q96KN2_4|CNDP1_HUMAN.MMAVAADTLQR.+2y9.heavy	75	12	31.6	48.54
608.806	784.419	sp|Q96KN2_4|CNDP1_HUMAN.MMAVAADTLQR.+2y7.heavy	75	12	31.6	40.89
608.806	713.382	sp|Q96KN2_4|CNDP1_HUMAN.MMAVAADTLQR.+2y6.heavy	75	12	31.6	37.69
608.806	334.125	sp|Q96KN2_4|CNDP1_HUMAN.MMAVAADTLQR.+2b3.heavy	75	12	31.6	20.62
438.253	776.43	sp|Q99574_1|NEUS_HUMAN.VEVYLPR.+2y6.light	75	8	24.3	40.53
438.253	647.388	sp|Q99574_1|NEUS_HUMAN.VEVYLPR.+2y5.light	75	8	24.3	34.72
438.253	548.319	sp|Q99574_1|NEUS_HUMAN.VEVYLPR.+2y4.light	75	8	24.3	30.26
438.253	385.256	sp|Q99574_1|NEUS_HUMAN.VEVYLPR.+2y3.light	75	8	24.3	22.93
443.257	786.438	sp|Q99574_1|NEUS_HUMAN.VEVYLPR.+2y6.heavy	75	8	24.3	40.98
443.257	657.396	sp|Q99574_1|NEUS_HUMAN.VEVYLPR.+2y5.heavy	75	8	24.3	35.17
443.257	558.327	sp|Q99574_1|NEUS_HUMAN.VEVYLPR.+2y4.heavy	75	8	24.3	30.71
443.257	395.264	sp|Q99574_1|NEUS_HUMAN.VEVYLPR.+2y3.heavy	75	8	24.3	23.38
563.782	968.487	sp|Q16568_1|CART_HUMAN.GTSC[CAM]NSFLLK.+2y8.light	90	11	29.8	49.17
563.782	881.455	sp|Q16568_1|CART_HUMAN.GTSC[CAM]NSFLLK.+2y7.light	90	11	29.8	45.25
563.782	721.424	sp|Q16568_1|CART_HUMAN.GTSC[CAM]NSFLLK.+2y6.light	90	11	29.8	38.05
563.782	607.381	sp|Q16568_1|CART_HUMAN.GTSC[CAM]NSFLLK.+2y5.light	90	11	29.8	32.92
563.782	484.747	sp|Q16568_1|CART_HUMAN.GTSC[CAM]NSFLLK.+2y8+2.light	90	11	29.8	27.4
567.789	976.501	sp|Q16568_1|CART_HUMAN.GTSC[CAM]NSFLLK.+2y8.heavy	90	11	29.8	49.53
567.789	889.469	sp|Q16568_1|CART_HUMAN.GTSC[CAM]NSFLLK.+2y7.heavy	90	11	29.8	45.62
567.789	729.438	sp|Q16568_1|CART_HUMAN.GTSC[CAM]NSFLLK.+2y6.heavy	90	11	29.8	38.41
567.789	615.396	sp|Q16568_1|CART_HUMAN.GTSC[CAM]NSFLLK.+2y5.heavy	90	11	29.8	33.28
567.789	488.754	sp|Q16568_1|CART_HUMAN.GTSC[CAM]NSFLLK.+2y8+2.heavy	90	11	29.8	27.58
587.284	1002.5	sp|Q96KN2_4|CNDP1_HUMAN.GNSYFMVEVK.+2y8.light	75	6	30.8	50.7
587.284	915.464	sp|Q96KN2_4|CNDP1_HUMAN.GNSYFMVEVK.+2y7.light	75	6	30.8	46.78
587.284	752.401	sp|Q96KN2_4|CNDP1_HUMAN.GNSYFMVEVK.+2y6.light	75	6	30.8	39.45
587.284	605.333	sp|Q96KN2_4|CNDP1_HUMAN.GNSYFMVEVK.+2y5.light	75	6	30.8	32.83
591.291	1010.51	sp|Q96KN2_4|CNDP1_HUMAN.GNSYFMVEVK.+2y8.heavy	75	6	30.8	51.06
591.291	923.479	sp|Q96KN2_4|CNDP1_HUMAN.GNSYFMVEVK.+2y7.heavy	75	6	30.8	47.15
591.291	760.415	sp|Q96KN2_4|CNDP1_HUMAN.GNSYFMVEVK.+2y6.heavy	75	6	30.8	39.81
591.291	613.347	sp|Q96KN2_4|CNDP1_HUMAN.GNSYFMVEVK.+2y5.heavy	75	6	30.8	33.19
950.016	1097.69	sp|O95502|NPTXR_HUMAN.MDQLEGQLLAQVLALEK.+2y10.light	90	6	46.8	55
950.016	984.609	sp|O95502|NPTXR_HUMAN.MDQLEGQLLAQVLALEK.+2y9.light	90	6	46.8	50
950.016	871.525	sp|O95502|NPTXR_HUMAN.MDQLEGQLLAQVLALEK.+2y8.light	90	6	46.8	45
950.016	460.277	sp|O95502|NPTXR_HUMAN.MDQLEGQLLAQVLALEK.+2y4.light	90	7	46.8	26
950.016	375.133	sp|O95502|NPTXR_HUMAN.MDQLEGQLLAQVLALEK.+2b3.light	90	7	46.8	22
954.023	1105.71	sp|O95502|NPTXR_HUMAN.MDQLEGQLLAQVLALEK.+2y10.heavy	90	6	46.8	55
954.023	992.623	sp|O95502|NPTXR_HUMAN.MDQLEGQLLAQVLALEK.+2y9.heavy	90	6	46.8	50
954.023	879.539	sp|O95502|NPTXR_HUMAN.MDQLEGQLLAQVLALEK.+2y8.heavy	90	6	46.8	45
954.023	468.291	sp|O95502|NPTXR_HUMAN.MDQLEGQLLAQVLALEK.+2y4.heavy	90	7	46.8	27
954.023	375.133	sp|O95502|NPTXR_HUMAN.MDQLEGQLLAQVLALEK.+2b3.heavy	90	7	46.8	22
432.751	751.41	sp|P58417_1|NXPH1_HUMAN.LLSQTFR.+2y6.light	85	7	24	39.4
432.751	638.326	sp|P58417_1|NXPH1_HUMAN.LLSQTFR.+2y5.light	85	7	24	34.31
432.751	551.294	sp|P58417_1|NXPH1_HUMAN.LLSQTFR.+2y4.light	85	7	24	30.4
432.751	423.235	sp|P58417_1|NXPH1_HUMAN.LLSQTFR.+2y3.light	85	7	24	24.63
437.755	761.418	sp|P58417_1|NXPH1_HUMAN.LLSQTFR.+2y6.heavy	85	7	24	39.85
437.755	648.334	sp|P58417_1|NXPH1_HUMAN.LLSQTFR.+2y5.heavy	85	7	24	34.76
437.755	561.302	sp|P58417_1|NXPH1_HUMAN.LLSQTFR.+2y4.heavy	85	7	24	30.85
437.755	433.243	sp|P58417_1|NXPH1_HUMAN.LLSQTFR.+2y3.heavy	85	7	24	25.08
720.925	972.572	sp|P48058_2|GRIA4_HUMAN.LQNILEQIVSVGK.+2y9.light	75	7	36.7	49.35
720.925	356.193	sp|P48058_2|GRIA4_HUMAN.LQNILEQIVSVGK.+2b3.light	75	7	36.7	21.62
720.925	469.277	sp|P48058_2|GRIA4_HUMAN.LQNILEQIVSVGK.+2b4.light	75	7	36.7	26.71
720.925	356.205	sp|P48058_2|GRIA4_HUMAN.LQNILEQIVSVGK.+2b6+2.light	75	7	36.7	21.62
724.932	980.587	sp|P48058_2|GRIA4_HUMAN.LQNILEQIVSVGK.+2y9.heavy	75	7	36.7	49.72
724.932	356.193	sp|P48058_2|GRIA4_HUMAN.LQNILEQIVSVGK.+2b3.heavy	75	7	36.7	21.62
724.932	469.277	sp|P48058_2|GRIA4_HUMAN.LQNILEQIVSVGK.+2b4.heavy	75	7	36.7	26.71
724.932	356.205	sp|P48058_2|GRIA4_HUMAN.LQNILEQIVSVGK.+2b6+2.heavy	75	7	36.7	21.62
